# Supplementary material for: Social optimism biases are associated with cortical thickness
Source: Soc Cogn Affect Neurosci. 2020 Jul 18;15(7):745–54. doi: 10.1093/scan/nsaa095 (PMC7511889; doi:10.1093/scan/nsaa095)
Supplement: supplementarydatafile_nsaa095 [file supplementarydatafile_nsaa095.xlsx]

## Sheet: Overview
			Mode 1	Mode 2	Mode 3	Mode 4	Mode 5	Mode 6	Mode 7	Mode 8	Mode 9	Mode 10
		c	0.727262	0.762789	0.630824	0.632297	0.678059	0.785455	0.753537	0.67282	0.875426	0.556592
		p	0.0275	0.0246	0.689	0.713	0.4656	0.0185	0.0674
		H2 mean	0.261817	0.0129215	0.0267655	0.0149101	0.0346707	0.0526684	0.0550447
		H2 median	0.280608	0.0106415	0.0266448	0.00890106	0.0328614	0.0560208	0.0627907
		H2 SD	0.190794	0.224314	0.227914	0.218457	0.214461	0.214654	0.216685
		LOO minimum	0.835
		Median RRscore	0.707331	0.363405	0.28243	0.220463	0.234838	0.216589	0.198238
		Mean RRScore	0.690872	0.373786	0.300258	0.234316	0.248574	0.231346	0.21499
		STD RR Score	0.103193	0.166398	0.153678	0.120849	0.126965	0.122235	0.114831
		Explained	0.52891	0.274102	0.0783891	0.0474158	0.0327274	0.0237248	0.00836442	0.00288198	0.00267036	0.000252193
		Explained cumulative	0.52891	0.803012	0.881401	0.928817	0.961544	0.985269	0.993634	0.996516	0.999186	0.999438
		Weights	Mode 1	Mode 2	Mode 3	Mode 4	Mode 5	Mode 6	Mode 7	Mode 8	Mode 9	Mode 10
	24	Task: Warmth bias	0.367845	0.18395	0.0970705	0.222334	-0.125372	0.224445	0.118484	-0.164518	0.182562	0.062331
	12	BAS Total	0.347767	0.0525913	-0.290525	0.161917	-0.0215761	-0.12173	-0.185323	0.289279	-0.124866	-0.15782
	13	COS Optimism	0.294828	-0.128787	-0.257676	0.101024	0.137678	-0.129962	-0.229584	-0.227842	-0.106316	0.21718
	3	PANAS Positive	0.245375	-0.111713	0.0983574	0.226888	0.0583527	0.010579	-0.260897	-0.101741	-0.0665421	-0.0452355
	11	BIS Total	0.230567	0.17997	0.0552727	-0.0459244	0.109805	-0.398678	-0.0402994	0.238467	-0.185448	0.377514
	8	BFI Neuroticism	0.213055	0.232007	0.301452	-0.295121	0.14149	-0.0431172	-0.0278343	-0.139352	-0.159739	0.111391
	2	ERQ Suppression	0.201694	-0.125451	-0.00192535	-0.38974	0.0982767	0.143543	0.317595	0.241398	0.0491503	-0.219025
	7	BFI Conscientousness	0.197645	0.0383126	0.160986	-0.137107	0.552451	-0.253388	0.0269852	0.00950824	0.375783	-0.0101162
	1	ERQ Reappraisal	0.191087	0.244082	-0.239631	-0.00767405	0.248655	0.158431	0.15369	0.382455	-0.191854	-0.0891253
	23	Task: Undesirable events likelihood average	0.175534	0.209465	-0.212662	-0.164456	-0.258918	-0.0754749	0.033793	-0.0829214	0.269176	-0.151508
	15	LOT Optimism	0.0866978	-0.0237729	-0.267932	-0.097716	-0.0784103	0.0459307	0.00170132	-0.178134	0.251884	-0.134901
	5	BFI Extraversion	0.0477859	-0.0133027	0.0815098	0.508105	-0.0351503	-0.071958	0.0376259	0.165391	0.140184	-0.0809515
	17	Task: Student optimism bias	0.00686657	0.131702	-0.00495472	-0.0185823	0.0778063	0.372885	-0.280119	-0.0621239	0.323206	0.462267
	18	Task: Elderly optimism bias	0.000988325	0.164305	0.041888	0.43214	0.39371	0.220009	0.180754	-0.0871756	0.0368677	-0.240217
	10	RSES Total	-0.0322338	0.202207	0.265653	-0.0644657	-0.136102	0.27476	0.087056	0.388436	0.196569	0.268704
	4	PANAS Negative	-0.0385473	0.25427	0.170594	-0.100244	0.044883	-0.00159666	-0.371926	-0.229983	-0.128895	-0.111951
	16	LOT Pessimism	-0.0430488	-0.126486	0.449902	0.163388	-0.0985845	-0.351933	0.0138154	0.134453	0.272779	-0.12165
	9	BFI Openness	-0.0585886	-0.155022	-0.20053	0.0798094	-0.119276	0.00690861	-0.322506	0.428366	0.187448	0.178541
	6	BFI Agreeableness	-0.112294	0.00646504	-0.207146	0.177287	0.0205319	-0.0939727	0.528663	-0.178835	-0.135184	0.474665
	22	Task: Desirable events likelihood average	-0.129075	0.288098	-0.299686	-0.0904778	0.0674702	-0.00892238	-0.0929721	-0.0598967	0.276217	-0.127971
	14	COS Pessimism	-0.221719	0.389706	-0.174642	0.0536217	-0.0368443	-0.454518	0.0958909	-0.0361367	0.251428	0.0293252
	19	Task: Business optimism bias	-0.227442	-0.360295	-0.13327	-0.0325008	0.483237	0.0595105	-0.06599	0.0151433	0.197624	0.0908878
	21	Task: Overall Magnitude of optimism bias	-0.253355	0.407951	0.0490369	0.156267	0.114677	0.147626	-0.130802	0.0698218	-0.170583	-0.0640996
	20	Task: Alcoholic optimism bias	-0.372807	0.0751797	-0.0413508	-0.0749259	0.140435	-0.0801769	-0.143636	0.146002	-0.207102	-0.0750165
Map label			Mode 1	Mode 2	Mode 3	Mode 4	Mode 5	Mode 6	Mode 7	Mode 8	Mode 9	Mode 10
1035	61	linsula thickness	0.702805					0.0231741
2018	32	rparsopercularis thickness	0.477586				-0.0600705				-0.0313137
1018	31	lparsopercularis thickness	0.273018				0.0699416			-0.0401338
1028	51	lsuperiorfrontal thickness	0.270899		0.12004						0.0730485
1003	3	lcaudalmiddlefrontal thickness	0.237157					-0.26831
2024	44	rprecentral thickness	0.215381		-0.210962
2031	58	rsupramarginal thickness	0.134733			0.0801278						0.108435
1008	11	linferiorparietal thickness	0.0962563
2026	48	rrostralanteriorcingulate thickness		0.560506							-0.448783
1010	15	listhmuscingulate thickness		0.530428
2010	16	risthmuscingulate thickness		0.398595	-0.193199						0.623831
1002	1	lcaudalanteriorcingulate thickness		0.312032					0.46354
1023	41	lposteriorcingulate thickness		0.290548					0.0828172			0.0328005
2022	40	rpostcentral thickness		-0.0682
2017	30	rparacentral thickness		-0.243244					0.651085
1020	35	lparstriangularis thickness						0.655036
1006	7	lentorhinal thickness						0.592772
1034	59	ltransversetemporal thickness						0.244533
2015	26	rmiddletemporal thickness						0.178252
2025	46	rprecuneus thickness				0.118603		0.155263
1029	53	lsuperiorparietal thickness						0.148143		-0.112289
1007	9	lfusiform thickness				0.295156		0.0969307
2007	10	rfusiform thickness					0.192451	0.00183024
1016	27	lparahippocampal thickness			0.674061
2016	28	rparahippocampal thickness			0.190257		0.506283				-0.372438
2028	52	rsuperiorfrontal thickness			0.141616					-0.00273504
2027	50	rrostralmiddlefrontal thickness			0.011485		0.343777				0.168993
2013	22	rlingual thickness			-0.0421804		0.190752					0.528053
1026	47	lrostralanteriorcingulate thickness			-0.0595932		0.271812
2002	2	rcaudalanteriorcingulate thickness			-0.162303	-0.299621						-0.549368
2005	6	rcuneus thickness			-0.601119	0.163648
1030	55	lsuperiortemporal thickness				0.360019
1021	37	lpericalcarine thickness				0.204445			-0.0285145
1009	13	linferiortemporal thickness				0.125853
1011	17	llateraloccipital thickness				0.0278158
2035	62	rinsula thickness				0.00511955			-0.146502			-0.429993
2023	42	rposteriorcingulate thickness				-0.766676
1027	49	lrostralmiddlefrontal thickness					0.681633
2009	14	rinferiortemporal thickness					0.0711721			0.0801676
1017	29	lparacentral thickness							0.328736
1005	5	lcuneus thickness							0.076039			0.314521
1013	21	llingual thickness							-0.0331641	0.683518
2020	36	rparstriangularis thickness							-0.141972	-0.477532
1014	23	lmedialorbitofrontal thickness							-0.443824	0.186093	0.00364187
1031	57	lsupramarginal thickness								0.00800129		0.0171041
2029	54	rsuperiorparietal thickness								-0.0248393
2019	34	rparsorbitalis thickness								-0.134704
2034	60	rtransversetemporal thickness								-0.26653
1019	33	lparsorbitalis thickness								-0.399521
2003	4	rcaudalmiddlefrontal thickness									-0.0234404
2012	20	rlateralorbitofrontal thickness									-0.261707
2011	18	rlateraloccipital thickness									-0.4084
1012	19	llateralorbitofrontal thickness										0.339903
1024	43	lprecentral thickness										-0.0829305
1015	25	lmiddletemporal thickness
1022	39	lpostcentral thickness
1025	45	lprecuneus thickness
2006	8	rentorhinal thickness
2008	12	rinferiorparietal thickness
2014	24	rmedialorbitofrontal thickness
2021	38	rpericalcarine thickness
2030	56	rsuperiortemporal thickness

## Sheet: Corrs Non-imaging data
		above/ right of black line: r values, below/left uncorrected p-values
		ERQ Reappraisal	ERQ Suppression	PANAS Positive	PANAS Negative	BFI Extraversion	BFI Agreeableness	BFI Conscientousness	BFI Neuroticism	BFI Openness	RSES Total	BIS Total	BAS Total	COS Optimism	COS Pessimism	LOT Optimism	LOT Pessimism	Task: Student optimism bias	Task: Elderly optimism bias	Task: Business optimism bias	Task: Alcoholic optimism bias	Task: Overall Magnitude of optimism bias	Task: Positive average	negative average	Task: Warmth bias	Cortical Thickness variate 1	Cortical Thickness variate 2	Cortical Thickness variate 3	Cortical Thickness variate 4	Cortical Thickness variate 5	Cortical Thickness variate 6	Cortical Thickness variate 7	Social Optimisim Variate 1	Social Optimisim Variate 2	Social Optimisim Variate 3	Social Optimisim Variate 4	Social Optimisim Variate 5	Social Optimisim Variate 6	Social Optimisim Variate 7
below/ left of black line: uncorrected p values	ERQ Reappraisal	1	0.0484343	0.00756547	-0.280337	0.100753	0.0681369	0.226736	0.152728	0.108079	-0.0456633	0.182148	0.426135	0.0581965	0.0326466	0.16521	-0.389146	0.100828	0.311312	-0.0209383	0.00520577	0.123694	0.232241	0.0946229	0.0496238	0.242905	0.241479	-0.240434	-0.104485	0.20052	0.0440278	0.147789	0.257906	0.301306	-0.412007	0.057595	0.410337	-0.239751	0.176924
	ERQ Suppression	0.74647	1	-0.079384	-0.0396082	-0.473444	-0.251125	0.0468828	-0.0608455	-0.18774	0.178216	0.0547512	-0.0436632	-0.00895116	-0.056988	0.0198626	0.287183	-0.319907	-0.170883	-0.0642233	-0.234015	0.00902145	-0.187008	0.0942365	0.0587999	0.24728	-0.116201	-0.0453188	-0.359357	0.103963	-0.100302	0.285819	0.312319	-0.0991194	0.193365	-0.529284	0.0835623	-0.105038	0.331517
	PANAS Positive	0.963046	0.626317	1	-0.0268714	0.289162	0.0467377	-0.0633477	0.0615292	0.0030062	-0.257448	0.163115	0.279363	0.283396	-0.180748	0.298569	-0.248474	0.205906	-0.0104984	0.14123	-0.264389	0.305343	-0.169152	-0.0574959	0.219176	0.343982	-0.120584	0.034306	0.135154	-0.03269	0.0399161	-0.274032	0.432703	-0.288031	-0.103083	0.373534	0.00192323	0.0398739	-0.372731
	PANAS Negative	0.075847	0.805784	0.869267	1	-0.110883	-0.217728	-0.213465	-0.111782	-0.187191	-0.0330608	-0.187783	-0.159688	0.189437	0.092551	-0.218002	-0.0570753	0.201932	-0.0430303	-0.0478552	0.145766	-0.0778513	0.0259229	-0.0954342	-0.0185041	-0.0771029	0.217136	0.0993851	-0.0974217	0.0797667	-0.142836	-0.402496	-0.132096	0.280069	0.181995	0.016222	-0.0429794	-0.0753791	-0.412806
	BFI Extraversion	0.500407	0.000776216	0.0703409	0.490085	1	0.371332	0.158925	-0.0395808	0.235241	-0.240477	-0.104097	0.225267	-0.0781797	-0.0779275	0.0903022	-0.209205	0.221678	0.124465	0.0606222	0.142341	0.0148006	0.137645	-0.031095	0.0266779	0.0574111	-0.0132126	0.0814822	0.409507	-0.0895022	0.0623287	0.0438676	-0.110511	-0.0848697	-0.19117	0.667522	-0.0536302	0.123204	-0.109341
	BFI Agreeableness	0.649056	0.0886289	0.774588	0.171469	0.0101762	1	-0.0388923	0.0920162	-0.0933387	-0.0728714	0.20425	0.0358954	-0.0801378	0.0398978	0.0199649	-0.204519	0.113198	0.235672	0.252494	-0.0888564	0.243477	0.0828216	-0.00519829	0.158151	-0.117979	0.00471582	-0.185366	0.147652	-0.00258934	0.0732949	0.438744	-0.0660401	-0.152039	-0.192839	0.32275	-0.00450688	0.0422808	0.511863
	BFI Conscientousness	0.125374	0.754334	0.69777	0.18022	0.285975	0.79521	1	0.337326	-0.108141	-0.00666449	0.321132	0.247512	-0.098972	-0.0467985	-0.148825	0.11479	0.117441	0.152891	-0.354411	-0.0180697	0.0066294	0.107199	0.0688618	0.100387	0.237768	0.0371555	0.150306	-0.166732	0.435003	0.3358	-1.64586e-06	0.199649	0.13615	0.148423	-0.00742672	0.65703	0.242584	0.0129681
	BFI Neuroticism	0.305418	0.684537	0.706052	0.486552	0.791665	0.538454	0.0204093	1	-0.141475	0.224293	0.564314	0.179543	0.0824159	-0.0307591	-0.238052	0.152323	0.0977245	-0.0202048	-0.392624	-0.205929	0.074074	0.0545753	0.195448	0.200156	0.234732	0.200095	0.26649	-0.326314	0.0630831	0.107178	-0.0890778	0.357664	0.328861	0.268137	-0.193439	0.21787	0.0579373	-0.102983
	BFI Openness	0.469603	0.206341	0.985312	0.241224	0.111445	0.532607	0.469348	0.342838	1	-0.0439396	-0.151352	0.228737	0.204353	-0.102378	0.0984038	-0.128636	0.285554	0.0380616	0.174052	0.210764	-0.0173516	0.22117	-0.0537751	-0.208279	-0.0706283	-0.145123	-0.195386	0.101049	-0.081657	0.00152379	-0.241179	-0.114814	-0.11187	-0.345087	0.143459	-0.0694717	-0.0827959	-0.411154
	RSES Total	0.760533	0.230719	0.108763	0.837414	0.103476	0.626417	0.964538	0.129606	0.76932	1	0.171565	-0.255072	-0.402111	0.0467809	-0.398205	0.353758	0.233272	-0.0938524	0.0135	-0.169309	0.166704	-0.16284	-0.0217943	0.245761	-0.0410589	0.198628	0.313599	-0.0870907	-0.150693	-0.299369	-0.0179139	-0.016298	0.355847	0.555902	-0.106732	-0.1434	-0.350272	0.121816
	BIS Total	0.220424	0.714722	0.314574	0.239712	0.486219	0.168471	0.02774	3.60673e-05	0.309847	0.248873	1	0.293929	0.103011	0.0860915	-0.160607	0.2302	0.119051	-0.103819	-0.26276	-0.322809	0.173655	0.0803729	0.281736	0.32044	0.266745	0.164778	0.0209867	-0.188128	0.016598	0.400171	-0.0855259	0.516268	0.215597	0.176847	-0.0968644	0.17795	0.342513	0.00337137
	BAS Total	0.00282103	0.770732	0.080852	0.318619	0.127906	0.810689	0.093469	0.227208	0.121984	0.0835687	0.0449255	1	0.374977	-0.0997451	0.204009	-0.214724	0.0884321	0.0640805	-0.202809	-0.110213	0.0769885	0.244336	0.325649	0.0888689	0.396558	0.0501097	-0.310856	-0.0163975	-0.0675709	0.222732	-0.132694	0.481551	0.0660598	-0.46923	0.0888732	0.0242267	0.0962786	-0.228455
	COS Optimism	0.697601	0.952383	0.0763871	0.235523	0.601433	0.592328	0.508051	0.581813	0.168253	0.00508119	0.490804	0.009404	1	0.140021	0.317087	-0.331209	0.146903	0.0495447	0.125691	-0.197601	0.23979	0.105492	0.0655989	0.0443676	0.336935	-0.110181	-0.285326	-0.0341293	0.0828848	0.226432	-0.15195	0.426512	-0.0259427	-0.481573	0.0124351	0.0915013	0.211234	-0.245811
	COS Pessimism	0.82755	0.70359	0.264368	0.564936	0.60261	0.790034	0.754762	0.837382	0.49349	0.754852	0.565027	0.504727	0.347872	1	0.292858	0.00650743	-0.109114	-0.105088	-0.177367	0.227831	-0.283417	0.404677	0.258627	-0.147583	-0.279368	0.377286	-0.0903871	0.0251621	0.00648233	0.407363	0.0622239	-0.204879	0.608932	-0.261878	-0.0811775	-0.107436	0.43831	0.18267
	LOT Optimism	0.267099	0.894575	0.0612932	0.170919	0.546079	0.894035	0.318089	0.107111	0.510502	0.00556932	0.280838	0.168987	0.0298794	0.0457487	1	-0.445937	-0.02582	-0.0544825	0.185334	0.0775977	-0.0357307	0.330526	0.239336	-0.118203	0.10796	-0.0219144	-0.284754	-0.0991221	-0.0350737	0.0391949	0.0728626	0.116783	-0.0277645	-0.678332	-0.0582116	-0.0825153	0.00837527	0.0267094
	LOT Pessimism	0.00686161	0.0503174	0.122101	0.723003	0.158159	0.1679	0.442301	0.306718	0.388837	0.014712	0.11955	0.147226	0.0229587	0.965373	0.00168069	1	-0.250421	-0.178506	-0.237011	-0.126558	-0.0987327	-0.128809	0.108341	0.104999	-0.0547607	-0.124184	0.460482	0.128009	-0.110309	0.183396	-0.0505018	-0.00300495	-0.0199513	0.684086	-0.155573	-0.1667	0.384389	0.0265487
	Task: Student optimism bias	0.514902	0.0342672	0.221465	0.224068	0.148127	0.464406	0.447721	0.527986	0.0602503	0.12753	0.441476	0.568118	0.341317	0.480777	0.867868	0.101104	1	0.159962	0.260772	-0.163051	0.53301	-0.0163311	-0.245889	0.34721	0.00650598	0.126646	-0.00220332	-0.0516	-0.00229159	-0.257032	-0.322034	0.106718	0.130214	-0.00383521	0.387786	0.208582	-0.442296	-0.36086
	Task: Elderly optimism bias	0.0396874	0.267404	0.950827	0.797554	0.420832	0.123548	0.32178	0.896425	0.80623	0.544538	0.502445	0.679423	0.74944	0.497206	0.725398	0.246323	0.299634	1	0.209036	-0.0226239	0.450978	0.168354	-0.190227	0.237456	0.0636459	0.130824	0.0257895	0.302818	0.207492	-0.0681568	0.0964016	-0.0261443	0.0906384	-0.110034	0.519037	0.455319	-0.262503	0.190741
	Task: Business optimism bias	0.892687	0.678747	0.404408	0.775408	0.695867	0.0982186	0.0182551	0.00838421	0.258499	0.930692	0.0848526	0.186727	0.416237	0.2494	0.228418	0.121367	0.087323	0.17327	1	0.032276	0.380483	-0.166855	-0.386438	-0.0517494	-0.0622398	-0.182812	0.0280631	0.133418	0.0650815	-0.213161	0.165742	-0.179293	-0.348417	-0.175263	0.226999	0.0147599	-0.289437	0.117044
	Task: Alcoholic optimism bias	0.973246	0.126287	0.113809	0.382542	0.356681	0.566255	0.90732	0.179896	0.169664	0.271902	0.0325806	0.476342	0.198539	0.136911	0.616608	0.413002	0.290273	0.884104	0.835241	1	-0.795864	0.318329	-0.280829	-0.881889	-0.510604	0.0692086	0.0690079	0.136916	0.271946	0.0248446	-0.09631	-0.83479	0.127032	-0.228051	-0.127839	0.205261	0.158828	-0.240891
	Task: Overall Magnitude of optimism bias	0.423738	0.953653	0.0661002	0.64223	0.924033	0.111245	0.965934	0.632747	0.910988	0.279455	0.259605	0.619386	0.116936	0.0622819	0.817889	0.523718	0.000195326	0.00212412	0.0108402	1.06999e-10	1	-0.230445	-0.0244709	0.827306	0.389628	-0.0189588	-0.036477	0.0180132	-0.118403	-0.171134	0.0539775	0.601327	-0.117615	0.0876467	0.440149	0.062274	-0.409829	0.169903
	Task: Positive average	0.129269	0.224169	0.316907	0.877226	0.372931	0.593009	0.488558	0.724949	0.149083	0.290908	0.604022	0.109951	0.495547	0.00643641	0.028427	0.404673	0.916204	0.274655	0.279014	0.0352133	0.132341	1	0.679002	-0.188999	-0.0762379	0.250575	-0.294869	-0.0377514	0.118293	0.139618	-0.0414451	-0.144619	0.401058	-0.57846	-0.177228	0.0425988	0.115191	-0.154724
	Task: Negative average	0.541225	0.542886	0.735356	0.568713	0.84119	0.973285	0.65693	0.203574	0.728827	0.888327	0.0639177	0.0309974	0.672249	0.0900513	0.117651	0.483911	0.107639	0.216151	0.00956785	0.0648143	0.874715	4.05137e-07	1	0.258739	0.274236	0.205549	-0.297641	-0.230471	-0.211629	0.149931	0.0359175	0.392202	0.310763	-0.301856	-0.334926	-0.362822	0.167289	0.0132023
	Task: Warmth bias	0.749053	0.704588	0.192455	0.912198	0.863518	0.305209	0.516751	0.19268	0.174868	0.107827	0.0339518	0.5662	0.774901	0.339063	0.444759	0.497575	0.0209335	0.120649	0.738675	2.65508e-15	4.43084e-12	0.219185	0.0899069	1	0.486531	0.194022	0.0241786	0.0127947	-0.290365	-0.112869	0.0441115	0.703492	0.140105	0.270256	0.396165	-0.152901	-0.246661	0.205805
	Cortical Thickness Variate 1	0.0999344	0.0937859	0.0297539	0.631835	0.701491	0.429642	0.107543	0.112244	0.637102	0.784068	0.0699143	0.0057871	0.0205645	0.0572061	0.470096	0.714674	0.966567	0.681482	0.688158	0.000398165	0.00894074	0.622816	0.0716367	0.000811891	1	3.82365e-17	3.035e-17	-4.08794e-17	1.99802e-17	6.26065e-17	5.55803e-17	0.727262	0.0254808	0.0112281	0.0987171	0.0706256	-0.0602354	-0.072842
	Cortical Thickness Variate 2	0.102003	0.436674	0.458593	0.172667	0.929761	0.974903	0.804172	0.177489	0.33041	0.180755	0.268369	0.738007	0.460958	0.00894122	0.883756	0.405599	0.412675	0.397299	0.234925	0.65531	0.902781	0.100887	0.180717	0.206957
	Cortical Thickness Variate 3	0.10354	0.762287	0.833549	0.536425	0.586112	0.212241	0.313243	0.0701922	0.188122	0.0318326	0.888645	0.0334417	0.0518896	0.5457	0.0523819	0.00112603	0.988675	0.868022	0.856504	0.656247	0.814152	0.0520069	0.0497373	0.8762
	Cortical Thickness Variate 4	0.484588	0.0131098	0.405687	0.544544	0.00425837	0.321963	0.262653	0.0251869	0.499145	0.560503	0.205387	0.912889	0.819845	0.866675	0.507405	0.391175	0.739403	0.0457139	0.387924	0.375489	0.907608	0.807779	0.132297	0.934305
	Cortical Thickness Variate 5	0.17655	0.486787	0.841287	0.62007	0.549656	0.986218	0.00224563	0.673572	0.585306	0.311985	0.911828	0.651784	0.579659	0.965507	0.814946	0.460433	0.988221	0.176541	0.674691	0.0741348	0.443983	0.444408	0.167879	0.0558717
	Cortical Thickness Variate 6	0.768869	0.50234	0.80681	0.372988	0.677262	0.624408	0.0210219	0.473338	0.991889	0.0409286	0.00531872	0.132368	0.125894	0.0044839	0.793652	0.217225	0.0921227	0.660229	0.16475	0.872817	0.266692	0.366051	0.331348	0.465714
	Cortical Thickness Variate 7	0.321509	0.0514687	0.0870625	0.00908311	0.769688	0.00203586	0.999991	0.551557	0.102443	0.904868	0.567595	0.373921	0.307918	0.677775	0.626458	0.73603	0.0330244	0.533613	0.282279	0.534004	0.727846	0.78938	0.816953	0.776167
	Social Optimisim Variate 1	0.0800761	0.0325755	0.00529282	0.410346	0.459608	0.659185	0.178476	0.0135776	0.442205	0.913415	0.000203486	0.000610458	0.00279419	0.167136	0.434363	0.984007	0.490522	0.866223	0.244213	1.88809e-12	1.58358e-05	0.348958	0.00846088	1.00414e-07
	Social Optimisim Variate 2	0.039578	0.507417	0.0714956	0.0761392	0.570582	0.30763	0.361493	0.0240062	0.454071	0.0140957	0.145548	0.659089	0.862577	5.57971e-06	0.85303	0.894107	0.399525	0.558464	0.0204626	0.411241	0.447041	0.00697509	0.0400562	0.364364
	Social Optimisim Variate 3	0.00400789	0.192821	0.526754	0.25477	0.19802	0.194057	0.319413	0.0684114	0.0175215	4.97824e-05	0.234378	0.00087741	0.00061005	0.0753749	1.61301e-07	1.15169e-07	0.980288	0.477064	0.255149	0.136522	0.571573	3.90939e-05	0.0464406	0.076022
	Social Optimisim Variate 4	0.70058	0.000130637	0.0175881	0.919816	2.97773e-07	0.0269207	0.960485	0.192647	0.336045	0.475192	0.51717	0.552476	0.933885	0.587518	0.697526	0.296388	0.00929841	0.000306306	0.13839	0.408251	0.00279131	0.249775	0.0262625	0.00776524
	Social Optimisim Variate 5	0.0041737	0.576553	0.990603	0.789612	0.720323	0.976015	5.27336e-07	0.141248	0.64264	0.336247	0.231427	0.871589	0.54074	0.472267	0.581356	0.262748	0.174228	0.00189904	0.924241	0.181343	0.687995	0.783655	0.0154981	0.321748
	Social Optimisim Variate 6	0.104556	0.482265	0.80701	0.639497	0.409342	0.777803	0.100397	0.698884	0.580067	0.0157916	0.0184384	0.51972	0.154074	0.00205925	0.955443	0.00763898	0.00264602	0.0851686	0.056696	0.303117	0.00573172	0.456528	0.277746	0.106503
	Social Optimisim Variate 7	0.234171	0.0228245	0.0178523	0.00731188	0.464401	0.000235465	0.931058	0.490926	0.00409187	0.414682	0.982057	0.122457	0.0958174	0.219082	0.858557	0.859399	0.0161075	0.21489	0.449266	0.115214	0.270199	0.315942	0.932216	0.180163

## Sheet: Nonimaging data
Subject	BMI	Sex	Age	ERQ_Reappraisal	ERQ_Suppression	PANAS_pos_post	PANAS_neg_post_T2	BFI_Extraversion	BFI_Agreeableness	BFI_Conscientousness	BFI_Neuroticism	BFI_Openness	RSES_Total	BIS_Total	BAS_Total	COS_Opt	COS_Pess	LOT_Opt	LOT_Pess	student_optbiasZ	elderly_optbiasZ	business_optbiasZ	alcoholic_optbiasZ	magnitude of optimism biasZ	positive_average	negative_average	Warmth_biasZ
2	20.68	2	24	33	15	27	10	7	7	6	5	10	20	21	41	80	89	12	2	0.7	0.8	0.68	0.36	1.82	55.33	34.08	0.46
3	22.21	1	28	33	20	15	11	8	6	10	9	6	13	17	41	73	74	11	4	0.18	0.47	0.17	-0.51	1.33	56.45	56.67	0.99
4	17.1	1	19	33	4	33	11	10	9	6	8	10	14	23	38	79	74	10	3	0.82	0.9	0.58	-0.75	3.05	62.5	50.33	1.89
5	20.35	2	32	25	17	24	19	5	6	4	6	8	21	15	35	76	75	6	4	0.32	0.3	0.34	0.15	0.81	41.78	33.13	0.13
6	22.86	1	20	38	14	33	11	9	8	9	5	9	13	20	40	66	79	9	3	0.45	0.3	0.52	0.6	0.67	61.17	49.86	-0.37
7	22.21	1	28	30	19	17	10	4	7	4	5	6	22	17	38	47	77	7	7	0.4	0.39	0.4	-0.06	1.25	48.23	39.05	0.45
8	19.72	1	21	28	13	22	12	5	7	9	7	10	20	20	46	69	82	11	4	0.57	0.92	0.33	0.58	1.24	75.3	61.92	0.58
9	19.49	1	21	33	10	22	11	10	8	7	4	7	21	19	38	61	84	7	3	0.47	0.78	0.44	0.22	1.47	55.67	40.28	0.59
10	22.23	1	24	34	5	24	18	9	6	7	7	8	16	19	41	62	58	5	0	0.6	0.64	0.17	0.48	0.93	49.55	35.73	0.59
11	22.5	1	35	18	8	28	11	9	7	9	8	6	17	21	39	66	86	7	5	0.38	0.07	0.13	-0.06	0.64	41.61	39.89	0.38
12	23.31	1	22	31	17	21	11	6	8	8	7	6	14	24	42	79	93	10	2	0.47	0.2	0.06	-0.01	0.74	54.2	49.83	0.62
14	19.59	1	22	29	9	24	12	8	9	8	7	6	23	22	36	66	98	9	3	0.74	0.97	0.47	0.42	1.76	54.17	34.95	0.82
15	20.28	1	23	33	10			6	6	9	5	8	16	27	42	72	79	6	8	0.57	0.63	0.13	0.22	1.11	55.89	43.03	0.85
16	23.51	1	24	23	11	30	10	6	5	8	7	7	15	20	38	69	60	8	6	0.41	0.79	0.33	-0.92	2.45	41.63	38.08	1.79
17	19.2	1	32	34	9			7	8	6	4	10	12	16	48	84	63	11	0	0.72	0.63	0.71	-0.52	2.58	49.09	38.28	1.16
18	22.65	2	20	19	8	11	19	4	4	6	3	6	17	19	34	71	98	9	5	0.23	0.28	0.24	0.51	0.24	61.17	52.56	-0.24
19	20.28	1	22	32	8	17	11	8	8	8	10	8	22	26	40	80	83	6	5	0.65	0.29	0.25	-0.7	1.89	63.8	60.47	1.39
20	20.23	2	22	21	5	28	12	8	9	4	2	9	10	15	36	77	83	11	0	0.73	0.4	0.82	0.37	1.58	52.11	35.61	-0.06
21	19.65	1	21	30	11			6	6	5	8	8	17	22	47	79	59	8	5	0.32	0.41	0.41	-0.7	1.84	60.64	67.59	1.02
22	21.97	1	22	28	10	22	10	8	6	8	4	8	12	19	39	62	70	9	4	0.46	0.19	0.41	0.15	0.91	58.14	50.63	0.09
23	18.42	1	21	36	17			9	9	8	4	7	13	20	41	65	81	9	3	0.56	1.11	0.38	-0.93	2.98	56.7	51.89	2.22
24	20.7	1	24	25	13	35	13	8	7	4	8	10	13	21	38	83	75	9	3	0.35	0.45	0.27	0.38	0.69	60.13	47.77	0.15
25	24.57	2	23	33	18	30	11	6	8	6	5	5	15	19	39	91	80	10	3	0.34	0.66	0.35	-1.63	2.98	52.16	54.27	2.28
26	21.45	1	25	35	14			8	5	9	8	10	21	21	41	51	87	9	7	0.06	0.26	0.05	0.25	0.12	52.09	49	0.02
27	22.68	1	21	31	6	32	11	8	8	10	8	6	19	22	39	62	81	7	4	0.49	1.1	0.23	-1.07	2.89	55.41	51.19	2.43
28	22.16	2	20	13	8	23	14	10	8	5	2	9	12	11	32	60	80	10	7	0.26	0.52	0.45	0.56	0.67	52.92	38.56	-0.23
29	21.62	2	22	32	19	41	22	7	3	7	6	7	21	21	42	72	99	10	5	0.83	0.13	0.18	-0.55	1.69	55.61	53.98	1.33
30	23.67	2	36	38	14	32	10	9	5	9	3	9	10	21	50	93	77	12	2
31	22.13	1	23	24	12	36	10	8	6	9	6	8	23	21	39	62	36	8	3	0.95	0.51	0.41	-0.89	2.76	51.42	45.22	1.94
32	21.05	1	23	38	8	34	10	7	8	2	8	7	17	24	45	82	85	12	2
33	23.18	1	20	30	9	38	10	9	7	7	5	9	13	20	45	75	74	12	0	0.67	0.13	0.18	-0.63	1.61	53.41	52.7	1.25
34	22.55	2	20	28	17	32	10	4	7	5	6	8	15	26	35	70	66	9	5	0.29	0.28	0.45	-1.05	2.07	43.02	43.25	1.17
35	20.07	1	20	26	5	28	15	10	7	6	7	8	16	19	43	74	74	9	5	0.93	0.46	0.04	-0.58	2.01	53	47.19	1.93
36	25.95	2	22	31	14	15	10	5	4	3	2	9	23	12	32	52	82	8	3	0.48	0.58	0.26	-0.6	1.92	55.98	55.09	1.4
37	22.48	1	21	30	7	27	11	8	9	5	6	6	21	26	40	63	94	9	4	0.51	0.38	0.76	-1.14	2.79	50.16	54.45	1.27
38	20.28	1	20	32	13	32	13	9	8	7	4	6	11	17	45	72	68	7	4	0.12	0.95	0.44	-0.02	1.53	55.78	46.27	0.65
39	20.57	1	19	29	15	32	11	7	9	7	6	4	20	21	39	45	44	7	4	0.23	0.43	0.36	-0.41	1.43	36.39	37.08	0.71
40	21.22	1	20	28	16			5	6	9	7	4	14	25	39	70	83	11	4	0.15	0.36	0.1	-0.31	0.92	54.16	52	0.72
41	21.97	1	20	39	9	16	10	10	9	10	7	10	22	25	44	51	65	7	5	0.93	0.48	0.24	-0.5	2.15	50.16	42.52	1.67
42	23.12	2	29	30	8	29	11	6	6	8	6	9	22	16	38	87	75	8	3	0.81	0.54	0.59	-0.94	2.88	37	30.94	1.7
43	19.78	1	21	15	20	30	11	9	8	4	3	8	24	21	39	64	71	10	7	0.33	0.04	0.48	-1.14	1.99	49.05	59.16	1.03
44	19.37	2	20	38	17	25	10	6	7	7	5	8	14	21	41	73	80	12	2	0.28	0.72	0.06	-0.89	1.95	53.81	52.89	1.83
45	20.68	2	29	21	21	23	13	6	5	7	6	10	18	24	44	85	58	4	7	0.53	0.67	0.4	-1.1	2.7	38.7	35.31	1.9
46	19.05	1	20	22	21			4	8	9	8	6	22	26	38	72	88	7	6	0.7	0.24	0.28	-1.37	2.59	50.91	51.78	2.03
48	19.47	1	21	32	10	24	10	8	8	7	5	10	18	21	47	75	96	9	3	0.04	0.29	0.04	-0.1	0.47	63.47	62.42	0.39
49	25.35	1	22	24	7	40	10	9	6	6	5	7	12	18	44	76	82	12	3
	23.36	2	23	38	19	25	10	7	5	7	4	8	20	16	37	70	66	11	3	0.5	0.52	0.9	0.27	1.65	48.11	33.83	-0.15

## Sheet: Test-Set Correlations
Test-Set	Mode 1	Mode 2	Mode 3	Mode 4	Mode 5	Mode 6	Mode 7				Mode 1	Mode 2	Mode 3	Mode 4	Mode 5	Mode 6	Mode 7
1	0.416843	-0.174899	0.0721531	0.00825468	0.141155	0.573481	0.0283719			<-0.95	0	0	0	0	0	0	0
2	0.107933	-0.364124	0.180084	-0.153023	0.354989	0.538716	-0.106258			<-0.90	0	0	0	0	0	0	0
3	0.24243	0.0603492	-0.13004	-0.297712	0.355067	-0.232979	-0.0888097			<-0.85	0	0	0	0	0	0	0
4	0.423186	-0.159388	-0.0881793	-0.0416008	0.170397	0.279532	0.0712712			<-0.80	0	0	0	0	0	0	0
5	-0.0224238	-0.00626615	-0.344898	-0.262355	-0.213585	0.122084	0.42017			<-0.75	0	0	0	1	1	0	1
6	0.100975	0.0198124	-0.254435	0.387956	-0.0330676	-0.145096	-0.103546			<-0.70	0	0	0	1	0	0	1
7	0.270518	0.0230796	0.19076	0.178573	-0.0383061	-0.206699	0.319974			<-0.65	2	2	2	1	2	3	0
8	0.174044	-0.123079	-0.0840835	-0.182475	-0.361926	-0.0419304	0.40083			<-0.60	2	10	9	3	8	4	6
9	0.336715	-0.346466	-0.199754	0.408303	0.144087	-0.287982	-0.0209648			<-0.55	5	22	21	18	9	6	13
10	0.0616374	0.342164	0.0013523	0.42905	-0.120306	0.139481	0.0584652			<-0.50	5	51	46	43	27	28	29
11	-0.0108459	0.0477551	-0.0705314	0.302289	0.140241	0.0144655	0.302323			<-0.45	13	89	74	72	54	57	53
12	0.0561275	0.0941504	0.4482	-0.14104	0.0312805	0.242588	0.125032			<-0.40	19	135	125	126	85	86	97
13	0.389953	0.162548	-0.0921142	0.0988821	-0.220822	0.0177543	0.0268998			<-0.35	12	228	198	205	145	136	138
14	0.378898	0.0671314	-0.50916	-0.201059	0.0342594	-0.167511	0.413783			<-0.30	36	309	339	287	258	195	213
15	0.331973	0.234289	-0.209785	-0.36254	0.110008	-0.125326	0.197717			<-0.25	36	412	420	389	346	319	305
16	0.574128	-0.126682	0.262218	0.116116	-0.04596	0.251103	0.311616			<-0.20	59	552	480	495	470	415	423
17	0.439542	-0.562228	-0.0575389	-0.0845782	0.253324	-0.154922	-0.0716693			<-0.15	97	620	550	659	585	560	522
18	0.484765	-0.506415	-0.00709475	-0.0425394	0.252696	-0.189175	0.339326			<-0.10	136	721	690	765	722	627	624
19	0.295725	0.101492	0.408912	-0.0572844	-0.140404	0.0368491	-0.0439794			<-0.05	195	822	784	832	805	767	718
20	0.164159	-0.0142377	0.0711672	-0.297468	0.118129	0.0695437	-0.152833			<0.00	279	854	838	931	854	775	809
21	0.145544	0.227687	0.568838	-0.1149	0.0415663	-0.0456692	0.0853478			>0.00	404	802	823	886	941	893	816
22	0.23065	-0.161751	-0.178214	0.258152	0.217243	0.135093	0.147603			>0.05	527	784	808	837	903	888	891
23	0.150871	-0.100055	0.437959	-0.117354	0.155608	0.175658	-0.0342089			>0.10	720	773	775	742	822	837	889
24	0.491467	0.229414	0.0345342	-0.133145	-0.19935	0.283891	0.0735154			>0.15	812	672	655	656	710	868	846
25	0.119708	0.286095	-0.397019	-0.0789022	0.0238394	-0.246565	-0.0483698			>0.20	993	589	605	569	655	705	684
26	0.396492	0.166775	-0.172682	0.508	0.36228	0.200662	-0.366512			>0.25	1060	483	500	460	497	564	596
27	0.0368901	-0.186384	0.363817	0.180189	-0.200731	-0.197774	-0.0185771			>0.30	1109	377	415	354	357	455	455
28	0.204463	0.198246	0.220973	0.228808	0.475613	-0.0522193	0.323965			>0.35	1032	296	327	247	273	316	363
29	0.256237	-0.115488	0.154058	-0.226575	0.102013	0.0844067	-0.135504			>0.40	922	174	232	172	198	201	242
30	0.360341	-0.0263693	0.143125	0.077615	0.332552	-0.199508	-0.101857			>0.45	666	104	134	125	121	153	133
31	0.403118	-0.111755	0.0825731	-0.0342968	0.238595	0.245226	0.384609			>0.50	431	66	83	67	74	63	71
32	-0.142158	0.0310529	0.0855634	0.0421264	0.158632	0.155011	0.28616			>0.55	255	37	46	39	44	47	41
33	0.215772	-0.258147	0.114923	0.119814	0.164674	0.494554	0.104247			>0.60	118	11	15	12	25	21	15
34	0.0318264	0.045131	-0.335788	0.159322	0.0279375	-0.0877	0.278606			>0.65	45	5	5	3	7	9	5
35	0.00518156	0.341284	-0.01483	0.137507	0.0593045	0.373246	-0.127256			>0.70	8	0	1	3	0	1	1
36	0.132685	-0.105812	-0.295198	0.588014	0.398548	0.14208	-0.246871			>0.75	2	0	0	0	2	1	0
37	0.186962	-0.420892	-0.0950057	0.0411758	-0.294095	0.0406401	-0.212188			>0.80	0	0	0	0	0	0	0
38	0.250008	0.0355938	0.117151	-0.0583587	0.0995163	0.168345	0.0321359			>0.85	0	0	0	0	0	0	0
39	0.269061	-0.284999	0.52097	-0.207439	-0.0823587	0.0908861	0.135774			>0.90	0	0	0	0	0	0	0
40	-0.0682341	0.128728	0.0865102	-0.0342394	0.0834191	0.0304284	-0.0379178			>0.95	0	0	0	0	0	0	0
41	0.298943	-0.0511751	0.308531	-0.227853	0.0457033	0.0529335	-0.217516
42	0.318755	0.0981192	0.417616	0.191249	0.27055	0.243748	0.378876
43	0.320999	-0.11791	0.194938	0.0688725	0.120757	-0.0156591	-0.461096
44	0.361708	-0.0773804	0.321801	0.0133334	0.354292	0.0982078	0.23234
45	0.574834	-0.00532235	-0.283506	0.232739	-0.198675	-0.284946	0.164403
46	0.448841	-0.0900397	-0.0493399	-0.0234827	-0.204699	-0.223948	-0.406238
47	0.046535	-0.299751	-0.114833	-0.0873206	-0.208201	0.230076	-0.211725
48	0.0716621	0.282646	0.522406	-0.292897	0.0143497	-0.0884657	0.331428
49	0.0366868	-0.254998	0.307728	0.492642	0.0631783	0.18436	-0.410739
50	0.344933	0.360776	-0.304569	-0.134636	0.260054	0.0460319	0.101589
51	0.357792	-0.0400037	-0.0261845	0.0925265	-0.114933	-0.0814545	-0.097238
52	0.254823	-0.500407	-0.0953929	0.337327	-0.250439	0.169679	-0.325102
53	0.288942	-0.316243	0.0466095	-0.0220359	0.62149	0.240645	0.335097
54	0.41134	0.0230896	0.160607	0.318274	0.0655126	-0.236009	0.00344992
55	0.276357	-0.170248	-0.185373	0.157773	-0.392011	0.121211	-0.00545231
56	0.120817	0.335417	-0.283194	-0.214328	0.0922393	0.0617184	0.0799598
57	0.508767	0.082875	-0.370199	-0.0752509	0.449379	-0.0963996	-0.00644184
58	0.401083	-0.170228	0.0216121	0.363003	0.129286	-0.00604848	0.396455
59	0.313198	-0.157611	-0.310794	0.64311	-0.0801171	0.0481922	-0.395488
60	0.00767173	0.100289	-0.0725485	-0.169926	-0.253475	0.314434	0.0816829
61	0.281371	-0.141988	-0.100496	-0.198987	-0.114434	0.336174	0.0530079
62	0.386893	-0.0296109	0.154701	-0.0283381	0.439289	-0.0245095	-0.207142
63	0.0687796	0.217285	-0.0401787	0.0166828	0.0181987	0.0812214	0.203056
64	0.599505	0.115622	-0.248757	-0.0591941	-0.0243002	0.123432	0.131769
65	0.523254	-0.21524	0.192216	-0.247171	0.292065	0.179549	0.225193
66	-0.130098	0.47275	-0.0272862	0.169865	0.244665	0.103781	0.256905
67	0.223864	0.130788	-0.0715549	-0.141192	0.364041	0.403376	-0.00913677
68	0.22541	0.179215	-0.153116	-0.260868	-0.106921	0.220358	0.203344
69	0.31342	-0.0444301	-0.187063	0.0641167	0.227735	0.350956	-0.00551017
70	0.246153	-0.0458127	0.194757	0.179738	-0.00774151	0.153281	0.339498
71	0.287869	-0.275206	0.223072	-0.0678732	0.0214447	0.144171	0.422142
72	0.378956	0.191503	-0.287921	-0.106792	-0.159759	-0.0639031	0.230997
73	-0.473663	0.057103	0.189417	0.0781893	0.144183	-0.1388	-0.0895225
74	0.0430149	0.121873	-0.0107012	-0.0328257	0.595577	0.409265	-0.0613244
75	0.45626	0.00803791	0.097514	-0.223561	0.0367448	-0.0885894	-0.0084837
76	0.0987461	0.303207	0.0764559	0.117123	-0.390799	0.0477182	-0.398465
77	0.148401	0.0712498	-0.386063	0.14959	0.0254113	0.283392	-0.12599
78	0.612758	-0.218461	0.390865	0.129645	0.0864893	0.0551621	-0.105861
79	0.270098	-0.318421	0.0509221	-0.0503359	0.146295	-0.23302	-0.0534896
80	0.25689	-0.0615302	0.144615	-0.115162	-0.25351	0.353989	-0.173464
81	0.375042	-0.33579	-0.00709612	-0.0509142	0.422144	-0.3422	0.112998
82	-0.657026	0.102736	0.00413233	0.379001	-0.192763	0.41578	0.235737
83	-0.0957734	0.11741	0.231306	-0.26632	0.182846	0.123845	-0.276935
84	0.166548	-0.382677	-0.199601	-0.0587697	0.0742553	0.196076	0.287959
85	0.311189	0.104069	0.361941	-0.430734	0.0455961	-0.0199772	0.0353021
86	0.512396	-0.487791	0.0690597	-0.0392648	-0.213702	-0.251915	0.0861402
87	0.220764	0.0425128	0.104202	0.155751	-0.131224	-0.15114	0.154409
88	0.437013	-0.27105	0.354518	0.103647	0.190249	-0.482719	-0.152188
89	0.138217	-0.199211	0.390663	-0.117161	-0.32662	-0.132526	0.229755
90	0.334868	0.033115	-0.117911	-0.479744	0.173155	0.157977	0.110356
91	0.416628	0.134224	-0.0118792	0.292251	-0.237738	0.130619	-0.0432367
92	-0.0812391	0.102916	-0.0235692	0.0712904	-0.149839	-0.0502442	-0.10819
93	0.181997	0.124291	0.268621	-0.133293	-0.204411	0.110613	0.0296271
94	0.103369	0.0426601	-0.0944267	0.291129	0.043892	0.339495	0.283041
95	0.35832	-0.182815	0.305256	0.00540776	0.186085	0.171563	0.110105
96	0.336859	0.0751194	0.0708601	0.160222	-0.0577787	0.0175759	-0.190385
97	0.44744	0.180972	-0.186929	-0.0128846	-0.152733	0.303908	0.172167
98	0.50224	0.0999782	-0.317278	-0.10051	0.100167	-0.15547	-0.00157095
99	0.405814	-0.456548	0.0867928	-0.0700492	0.315468	0.0233565	0.188079
100	0.349114	-0.425823	-0.0172254	0.0305455	-0.135283	0.0548203	0.114831
101	0.135723	0.172276	-0.248412	-0.0176638	0.361541	-0.168843	-0.403492
102	0.559068	-0.0552213	-0.301182	-0.00257839	0.307906	-0.1818	0.344576
103	0.126246	0.36346	-0.329775	-0.368237	0.531252	-0.0231663	0.132519
104	0.233546	-0.159926	0.0259548	-0.0532928	0.0521382	-0.0407898	0.273774
105	0.651526	-0.284065	-0.120464	-0.50435	0.374481	0.304071	0.0222197
106	0.157909	0.109243	-0.0779661	0.0844878	-0.0809488	0.0179402	0.2288
107	0.247469	0.116421	0.358368	-0.0507989	-0.0704427	0.0920912	0.0298495
108	0.222108	0.0289935	-0.302026	-0.252666	0.408325	-0.299867	-0.187643
109	0.485506	-0.344899	0.427368	-0.044355	0.0401791	0.246164	0.1786
110	0.167005	-0.247883	0.512195	0.0853462	0.14325	0.413368	-0.103064
111	0.350145	0.174165	0.319689	0.426389	-0.150603	-0.204205	-0.0567782
112	0.346833	-0.0739018	0.217217	-0.21048	-0.286612	-0.038131	-0.113779
113	0.327575	0.174466	0.036416	-0.00780599	-0.0375768	-0.0847583	0.358955
114	0.365124	0.318218	0.0698567	-0.233028	-0.158304	-0.0811879	-0.166998
115	0.267264	-0.278596	0.0502879	0.0964502	0.106791	0.197293	0.0306858
116	-0.018423	0.307222	0.128479	-0.119698	0.215472	0.108554	-0.119814
117	0.391551	-0.287804	-0.324142	-0.402206	0.294207	0.24825	-0.445614
118	0.18891	-0.313916	-0.338804	-0.0414602	0.147726	0.00725291	0.0349967
119	0.180547	0.129881	-0.282873	-0.328027	0.105617	-0.0930299	-0.105055
120	0.0681205	-0.158255	0.151903	0.148474	-0.00312187	0.144693	0.0280075
121	-0.00435482	0.0617563	-0.0189103	0.100392	0.200569	-0.207735	0.201444
122	0.0789597	0.132982	0.183512	-0.12171	-0.234155	-0.299739	0.184396
123	0.332655	-0.158248	-0.174728	0.104683	-0.190799	0.131571	0.161203
124	0.276821	0.00712684	0.22606	-0.294812	0.0641177	0.207007	-0.11378
125	0.336041	-0.0466835	-0.108324	0.01073	0.367584	0.216362	0.384249
126	0.149016	0.291418	0.244936	-0.054807	-0.331014	-0.0695868	0.157214
127	0.15501	-0.0202624	0.068626	0.303715	-0.158892	-0.139886	0.507704
128	-0.0161389	-0.116326	-0.391986	0.440173	-0.076564	-0.233352	0.175391
129	0.105313	-0.211491	-0.124062	0.422027	0.0300794	0.363948	0.377518
130	0.140856	-0.165802	-0.204069	0.257678	-0.442445	-0.14515	0.2467
131	0.430577	0.268013	-0.270898	-0.192506	0.0893152	0.253151	0.101934
132	0.0387435	0.123169	-0.0609267	-0.167856	0.140151	0.0672975	0.259744
133	0.25062	0.52592	0.0451232	-0.281798	0.187135	0.351283	0.329326
134	0.337508	0.0464328	0.24747	-0.171853	0.188214	-0.0837447	-0.00291425
135	0.243106	0.109365	-0.14399	0.0931478	0.151258	-0.0644435	0.172505
136	0.0550151	0.102866	-0.0651276	-0.235456	-0.0214734	-0.0791781	-0.218816
137	-0.0437685	0.220702	-0.0599793	-0.462284	-0.139629	-0.157454	-0.0510486
138	0.617468	-0.155838	-0.17627	-0.203197	0.29866	0.11928	0.269416
139	0.294971	0.435401	0.140106	-0.0423118	0.408326	0.0116287	0.158804
140	0.227102	0.105996	0.452165	0.0684498	-0.188616	0.03598	0.430942
141	0.404745	-0.154805	0.392231	0.367037	-0.197012	-0.159033	-0.286177
142	0.302174	-0.00316462	0.0040201	-0.108908	0.308718	-0.304066	0.361849
143	0.239254	-0.0605275	-0.0866264	0.202205	-0.142847	-0.377972	0.272516
144	-0.378187	-0.0425168	0.352064	-0.150475	0.184881	-0.107146	0.0834658
145	0.337765	-0.170728	-0.10034	-0.247271	-0.0329469	0.0500024	0.015626
146	0.400691	0.0130973	-0.181186	0.0854257	0.0288939	0.26676	-0.210966
147	0.106118	-0.0946803	-0.0231502	0.285192	0.220099	-0.169094	-0.134183
148	0.158801	-0.14133	-0.191164	0.163002	-0.0785224	0.406485	0.496964
149	0.435116	0.0885713	-0.0961433	-0.233749	-0.379177	-0.0603826	0.234908
150	0.236754	0.0653951	-0.00497337	0.0585303	0.15	0.347797	-0.0186376
151	0.403729	0.00075506	0.0350733	0.253737	-0.239263	-0.142984	0.0888304
152	-0.0730865	0.479937	0.0747774	0.139285	-0.199327	0.306876	0.234703
153	0.366169	-0.149255	0.334051	-0.0558786	-0.169593	0.0484389	0.0314226
154	0.451718	0.383107	-0.505311	-0.0130975	0.0113231	-0.255357	0.0866286
155	0.244704	-0.267888	0.509694	-0.178302	-0.118784	-0.111522	-0.403376
156	0.585261	0.025052	-0.0115579	-0.111461	-0.182536	-0.00724476	0.0884879
157	0.261281	0.222653	-0.184893	0.419395	0.0249263	0.220583	-0.0113562
158	0.373612	-0.0534681	-0.14979	0.187836	0.0562153	0.150478	-0.248836
159	0.0633276	0.135772	-0.0270427	0.243258	-0.0319603	-0.270972	-0.184326
160	-0.259896	0.283721	0.157101	0.0977426	-0.253167	0.0534676	0.39037
161	0.291235	-0.0306144	-0.349609	0.0996319	0.293987	0.0989691	0.330042
162	-0.416212	0.170034	0.066385	-0.182392	-0.0665725	0.192395	0.367873
163	0.419759	0.180149	-0.0291294	0.267331	0.224608	-0.175476	-0.304823
164	0.563208	0.0726843	0.0383427	-0.0290821	0.0826097	-0.15657	0.15212
165	0.109507	-0.368453	0.358781	-0.116369	-0.0160037	0.222738	0.295224
166	0.124827	0.416447	0.0314868	-0.191887	-0.141192	0.0356683	-0.0116268
167	0.527884	0.0182129	-0.000690639	0.228604	-0.0788675	-0.243892	-0.189461
168	-0.00222034	0.160045	0.0953288	0.035171	0.00798039	0.27065	-0.594795
169	0.136827	0.195547	-0.30792	-0.33525	0.256017	-0.175923	0.0184916
170	0.36849	0.241366	0.281548	0.0338329	-0.12388	-0.246515	0.000126919
171	-0.0316986	0.226697	0.202007	0.0789655	0.239619	0.137055	0.247361
172	0.32116	0.270493	0.0907602	-0.0775299	-0.224368	0.470305	0.241348
173	0.296856	-0.151206	-0.118546	-0.226167	0.0908958	-0.0792656	0.388985
174	0.134015	0.273975	-0.0985089	-0.224568	0.16503	0.130251	0.0798226
175	0.0655485	-0.0680425	-0.0118239	0.0333849	0.0742542	-0.0392551	-0.103761
176	-0.206202	0.100071	0.0744401	-0.0872828	-0.282588	0.0505712	-0.262973
177	0.310188	0.266667	-0.262159	0.195957	0.0758619	-0.16673	0.181011
178	0.280207	0.085171	0.164542	-0.0512365	-0.186171	0.00741247	-0.141606
179	0.47666	-0.202712	-0.176647	0.305829	-0.179009	-0.00730546	0.198278
180	0.376514	0.181371	0.443177	0.0276179	0.3785	0.0793526	0.165646
181	0.402761	0.104483	-0.0271497	0.131312	0.413642	-0.13341	-0.137473
182	0.0927735	-0.479525	0.0840768	0.682225	0.089382	0.305781	-0.0289862
183	-0.0852052	-0.0436961	-0.0295079	0.0101505	-0.104305	-0.0796503	0.450765
184	0.224707	0.158738	-0.14972	-0.186092	0.102423	0.243026	-0.0239663
185	0.74635	-0.342545	-0.237188	-0.421975	-0.184362	-0.0153451	0.0795938
186	-0.0200239	0.095073	-0.220896	-0.136491	-0.0308941	0.209711	0.293646
187	0.557642	-0.165191	0.111138	-0.265538	0.280895	0.357381	0.244194
188	0.0434775	-0.160109	0.168719	-0.195037	0.227261	-0.260615	0.0591586
189	0.249479	-0.0964739	-0.291728	0.0417046	0.427209	0.21369	-0.083877
190	0.270986	0.379383	-0.491886	0.0642593	0.305598	-0.0412228	-0.245268
191	0.127467	0.105456	0.100793	-0.260133	-0.0850618	0.331658	0.123236
192	0.270762	0.14324	0.3699	0.0701104	-0.294314	-0.0665852	-0.0692749
193	0.503451	-0.0625129	0.139491	-0.235303	0.456288	-0.28798	0.271042
194	0.578831	0.02147	0.0454248	-0.3866	-0.250184	0.0171729	-0.249617
195	-0.0247493	0.0993408	0.138389	0.0159365	-0.176595	-0.0233425	-0.101664
196	0.395845	-0.163558	0.270542	0.0476206	0.109654	0.0795983	-0.0982858
197	0.351377	-0.284988	-0.306452	-0.264995	-0.110807	0.565939	-0.0328563
198	0.373955	-0.207141	-0.543251	0.165518	0.107229	0.112527	-0.106517
199	0.448401	0.178657	0.186553	-0.00626188	-0.264895	0.292889	0.356733
200	0.487063	0.0264767	0.0536741	0.122347	0.150388	0.0498455	-0.294613
201	-0.173979	0.475301	0.0479104	0.0802512	0.0627307	-0.265482	0.210604
202	0.259957	-0.0836066	0.284684	0.156152	-0.141379	0.187398	0.11109
203	0.239657	-0.0859209	-0.058165	-0.0621607	-0.38453	-0.150245	-0.217799
204	0.350542	0.0127644	-0.273835	-0.0501611	0.164784	0.455895	-0.140966
205	0.149756	-0.4439	0.203783	0.194224	0.084374	-0.398547	0.374161
206	0.180655	0.0520182	-0.0549025	-0.182313	0.250136	0.175169	0.339228
207	0.41819	0.0774677	0.110974	0.0697345	-0.143713	0.0178852	0.129588
208	0.188842	0.0484583	-0.0505697	-0.15724	-0.0754766	-0.0760342	0.244004
209	0.36446	-0.0446019	0.052182	0.0275513	-0.0180465	-0.163051	-0.30711
210	0.344982	-0.0834666	-0.0467705	0.195503	0.0750111	0.00225623	0.149984
211	0.385691	-0.172561	0.0868938	-0.0848062	0.0742777	0.0767107	0.0571481
212	0.166165	0.0799101	-0.0433346	-0.0853323	0.338918	-0.250576	-0.109989
213	0.154661	0.122129	-0.21216	0.180426	-0.336553	0.144803	-0.124451
214	0.299777	0.152901	-0.106175	0.20731	0.171988	-0.304046	0.0628161
215	0.327234	0.140606	-0.114765	-0.272584	0.211465	-0.105332	0.13678
216	0.576823	0.523106	-0.274897	-0.177045	-0.357917	0.285005	-0.000146897
217	0.442685	0.0713144	0.273681	0.209625	-0.235738	0.185503	-0.076789
218	0.254496	-0.113195	0.240485	-0.168177	-0.171024	0.194617	0.222679
219	0.0540594	0.195529	0.0905829	-0.129412	0.0282419	0.335669	-0.304518
220	0.296242	0.0552114	-0.022894	-0.0373242	0.0470764	0.199134	0.365385
221	-0.110996	0.399512	0.156613	-0.233322	0.464607	0.00678026	0.298694
222	0.282153	0.0759049	-0.124494	0.0140238	0.388042	0.122268	-0.178803
223	0.386693	-0.166073	-0.0299662	-0.0598845	0.0893898	0.20272	0.0884297
224	0.278825	0.195695	-0.367351	0.278215	-0.104277	0.0110273	0.1795
225	0.268697	0.355307	-0.277235	0.0834549	-0.227391	0.236078	0.0115563
226	0.379869	0.141277	0.128841	-0.156533	0.0309222	0.0851685	-0.110593
227	0.172277	-0.0429664	-0.0873721	0.423568	0.30001	0.17675	0.533891
228	0.354719	-0.0828203	0.0362725	0.330243	-0.179968	0.126662	-0.232053
229	0.413497	-0.506341	0.181917	0.141456	-0.0779873	-0.0375598	0.366636
230	0.290916	0.240062	-0.208647	0.217488	-0.249982	-0.100248	-0.0215033
231	0.381836	0.274271	-0.0934672	-0.0586394	0.0213239	-0.0680399	-0.129739
232	0.334464	-0.0319133	0.364075	0.0751272	-0.0483941	0.137215	0.301065
233	0.312758	-0.315479	-0.168809	-0.150479	-0.0724627	-0.0433892	0.189536
234	0.372955	-0.18627	0.183441	0.357018	-0.495586	0.358564	0.20998
235	0.00168434	-0.217592	0.122732	0.13961	0.585609	0.215215	-0.0824326
236	0.37704	0.201116	0.246895	0.0380169	0.0161391	0.0551315	0.282019
237	0.330745	0.0883417	0.277705	-0.218006	0.043163	-0.51697	-0.177918
238	0.332397	0.214423	0.144164	0.076236	-0.1572	-0.288589	0.316203
239	0.0812662	0.168026	-0.342693	0.135687	0.272936	0.22774	0.247965
240	0.156478	-0.0117249	-0.170032	-0.0452115	0.205483	-0.0859546	0.111256
241	0.332668	0.192365	-0.46887	0.119716	-0.0213483	-0.134419	0.000796951
242	0.542001	0.165429	-0.00249857	-0.018915	-0.126666	-0.0767802	-0.0118744
243	0.256381	0.436318	-0.351309	0.0457284	0.00878348	-0.0473918	-0.120161
244	0.245458	-0.0666973	0.132809	-0.125541	0.153976	0.119453	0.192258
245	0.382433	-0.256547	0.361756	-0.28171	-0.0261795	0.0998961	0.197432
246	0.193404	0.374567	-0.12951	-0.136272	0.164293	-0.411191	0.0818852
247	0.336902	0.298669	-0.235403	0.109597	0.552667	0.301993	0.113003
248	0.0499516	-0.138356	0.17518	-0.222038	0.265004	0.46133	0.341127
249	0.104722	0.278587	-0.0757796	0.127721	0.0201689	-0.0428675	-0.161961
250	0.176494	-0.265433	-0.11608	-0.0108705	0.112508	0.152651	0.117238
251	0.459559	0.273592	-0.148021	0.248307	0.220825	0.125429	0.172838
252	0.0861802	-0.283867	0.0648104	-0.0887515	0.197484	0.231046	-0.078207
253	0.355578	0.0736328	-0.150865	0.0784002	0.0803969	0.0679517	0.209293
254	0.408186	-0.275903	-0.0709378	0.375232	0.0789705	-0.0411372	-0.411857
255	0.465017	-0.147125	0.0180007	-0.219187	0.0526664	0.132889	0.0927249
256	0.235356	-0.0364096	-0.228217	0.0579279	-0.0315706	0.27291	0.125957
257	0.31017	-0.00521994	0.537655	-0.0265958	0.091929	0.155378	0.100255
258	0.532381	0.484827	-0.125209	-0.110311	0.341511	0.000224297	0.197393
259	0.510268	-0.0464815	0.108142	0.118182	0.0212674	0.57029	0.195975
260	0.351752	-0.0374902	-0.0150375	0.253466	-0.132034	-0.312863	0.284453
261	-0.126308	0.367826	0.136101	-0.0145998	0.248472	0.127264	0.0754667
262	0.101712	0.119098	0.211751	-0.0620583	0.0330609	-0.0998131	0.254426
263	0.312745	-0.0974802	0.428483	0.145441	-0.0190809	0.257372	0.107517
264	0.031081	0.0582673	0.124126	0.143189	0.259048	0.0242083	0.159964
265	0.118604	-0.33963	0.136934	0.0200296	0.330052	0.119546	0.185542
266	0.150713	-0.0189834	0.0117745	0.10131	-0.0319526	-0.131457	0.0901056
267	0.0745638	0.23142	-0.190702	-0.00506122	0.079495	0.412018	-0.213155
268	0.378558	-0.303686	0.477666	0.225723	0.0884625	-0.175946	0.11232
269	0.089324	0.10927	-0.359645	-0.00252324	0.0662765	-0.207821	-0.153084
270	0.371119	-0.261362	0.174124	-0.0653987	-0.166228	0.203504	-0.0806015
271	0.239596	0.277831	0.51348	-0.10914	-0.302092	0.0716275	0.162006
272	0.166479	0.466458	-0.169374	-0.371852	-0.0438829	0.124509	0.0326007
273	0.36111	-0.115301	0.218865	0.330553	0.0331447	0.229757	0.252289
274	0.535359	-0.00725023	0.0471127	-0.179783	0.128432	-0.113731	-0.0530275
275	0.0716009	-0.143155	0.137808	0.136301	0.069067	-0.319577	0.0710177
276	0.134942	0.0974947	-0.0789878	0.221618	0.109057	-0.0443461	0.068626
277	0.255624	0.253987	-0.300783	-0.209697	-0.0293903	0.295734	0.423681
278	-0.0531726	0.138104	0.206166	0.499972	-0.174373	0.13606	-0.0511173
279	0.267305	0.303659	0.134966	0.0515073	-0.198707	-0.0860238	0.146787
280	0.131663	0.0924231	-0.0329182	-0.136254	-0.11552	-0.159397	-0.0455024
281	0.395458	-0.0543669	0.163642	-0.0873013	0.0814465	0.0631605	0.261253
282	0.550263	-0.420314	-0.243305	0.0919027	0.518839	-0.0252246	-0.205908
283	0.172549	0.145685	-0.00229425	-0.170212	-0.0195478	-0.679473	0.0911158
284	0.404485	-0.100036	-0.236052	0.142514	-0.0402316	0.00236621	0.394034
285	-0.570781	0.222729	-0.63761	0.0211123	0.073317	-0.0127045	0.17379
286	0.319087	-0.222506	0.574408	-0.0149213	-0.157908	0.031904	0.102273
287	0.261194	0.0960643	-0.127982	0.133264	0.216344	0.0999229	-0.0544875
288	0.269555	-0.235765	0.0783106	-0.117442	0.273085	-0.252877	0.257719
289	0.392458	-0.0733538	-0.0568684	0.456811	-0.257454	-0.171518	0.0272098
290	-0.0190016	-0.346326	0.282971	-0.220273	-0.10402	0.032865	-0.000428206
291	0.474273	0.191279	0.054676	0.180026	-0.188376	0.27498	-0.00983446
292	0.437754	-0.0733814	0.13263	-0.171621	-0.121693	0.277581	0.0664787
293	0.370741	-0.253625	-0.341226	-0.102127	-0.0943832	0.0171743	0.111605
294	0.175341	0.0744395	0.0509825	0.420462	0.063966	-0.241401	0.0774975
295	0.481687	-0.225761	0.0472354	0.177697	-0.0323429	0.26857	-0.40993
296	0.345958	0.063214	-0.189222	-0.124894	0.0569211	0.0109934	-0.179033
297	0.380628	0.160235	-0.0765339	-0.273823	0.402351	0.108457	0.214271
298	-0.184556	0.457001	-0.128923	-0.527781	0.347732	0.328874	-0.0233782
299	0.245946	-0.398345	0.167121	0.231866	0.013435	-0.214924	-0.310977
300	0.508672	-0.149806	-0.278206	-0.00399888	0.300983	-0.00137344	0.0539569
301	0.183471	0.296095	-0.310847	0.402023	0.0985066	-0.461098	0.00971438
302	0.121128	0.0430183	0.101771	0.324753	-0.680104	-0.0314549	0.290323
303	0.640096	-0.28927	0.0343242	0.304662	0.481842	-0.211407	0.292721
304	0.380407	-0.0406763	-0.282807	0.126383	0.00271942	0.0534875	0.175568
305	0.248426	0.257348	-0.207698	-0.122562	0.13118	0.0809755	0.167935
306	0.537273	0.055266	-0.35152	0.434794	-0.0585067	-0.300113	0.0397954
307	0.259791	-0.286183	-0.077702	0.156252	0.251852	-0.0456365	-0.0297075
308	0.337821	0.332994	-0.207078	0.104788	-0.142515	-0.139448	0.283385
309	0.349274	0.432772	0.263221	-0.285074	-0.0966032	-0.332841	0.0685523
310	0.278673	-0.243235	0.204867	0.390104	-0.102886	-0.099186	-0.109005
311	0.690434	-0.0638918	-0.278681	-0.103624	0.322345	0.246806	-0.408245
312	0.311646	0.253281	0.0484044	-0.321602	-0.164011	0.264769	0.302209
313	0.122821	0.324655	0.114581	-0.25531	0.195022	-0.369542	0.250716
314	-0.0377065	-0.158704	0.264607	0.268274	-0.103687	0.0231177	0.06159
315	0.369076	-0.402267	0.0181277	0.180642	-0.171687	-0.273464	0.353936
316	0.719446	0.430023	0.0462298	-0.0515998	-0.291761	0.0175394	0.566757
317	0.419675	0.0493534	-0.0111121	-0.195795	0.0558817	-0.294821	0.0551978
318	0.367387	-0.105256	-0.156626	-0.276869	0.0759674	0.139415	-0.335534
319	0.00922529	0.0110726	-0.0908466	0.059734	-0.00865281	0.139584	-0.000614447
320	0.415312	-0.2821	0.169932	0.223816	-0.0677617	-0.0376062	-0.077054
321	0.40438	-0.207224	0.443562	0.0853376	0.117416	-0.257001	-0.124994
322	0.378846	-0.267774	0.05376	-0.159123	-0.0820788	-0.10923	-0.0064053
323	0.549051	-0.299793	-0.253629	0.116701	0.00361678	-0.314265	0.270683
324	0.577867	0.168248	-0.268703	0.152448	0.437217	-0.401452	0.196158
325	0.394472	0.181454	-0.393931	0.278426	-0.140741	-0.0676344	0.158441
326	0.427863	0.175756	0.0432269	0.00806355	-0.124277	-0.204975	-0.287991
327	0.0713726	-0.0903885	-0.179065	-0.117861	0.175957	-0.04706	-0.218238
328	0.205987	0.375988	0.357885	0.160386	0.0121683	0.029853	0.141952
329	0.113258	-0.241875	0.0909965	-0.210497	0.321038	-0.0209778	0.102399
330	0.272428	0.246637	0.0971841	0.203041	-0.0286557	0.247249	-0.0129104
331	0.319717	-0.165077	0.180986	-0.29039	0.258002	-0.0396123	0.347181
332	0.292481	-0.188003	-0.188872	-0.120261	0.352832	0.382351	-0.231084
333	0.0987301	0.0242902	-0.0629808	-0.209137	0.0754054	-0.263668	0.230781
334	0.587461	-0.0484088	0.0390508	0.0370919	0.0542252	0.110544	0.0225433
335	0.41647	-0.015171	0.269412	-0.0753491	0.0860895	0.0499082	0.147991
336	0.0335611	0.233985	0.310384	0.181398	-0.211632	-0.121898	-0.0156079
337	0.111756	0.046579	-0.126453	0.331717	0.0127427	-0.0663041	0.364546
338	0.291062	-0.409829	0.0591964	-0.161274	0.141498	-0.027833	-0.0833184
339	0.120504	0.130934	0.269764	0.103441	0.429611	-0.412531	0.247261
340	0.327553	-0.289069	0.492019	0.0752214	0.00463537	0.293544	0.00567921
341	0.183083	-0.167058	-0.136631	-0.182525	-0.0674738	0.232985	0.241649
342	0.0921527	0.200343	-0.156927	-0.177404	0.179147	0.0840764	-0.0171591
343	0.526071	0.0621482	-0.340905	-0.063377	-0.07086	-0.162728	0.433855
344	0.260795	-0.225551	-0.0502889	-0.399132	-0.113896	0.101851	-0.0357454
345	0.40083	-0.0722539	-0.0604266	0.0896916	-0.176051	0.428323	0.0312999
346	0.524463	-0.0369134	-0.289957	-0.22327	0.164361	0.0462365	0.204783
347	0.261515	0.0694679	-0.268567	0.364887	0.0110776	-0.202497	-0.230894
348	-0.464624	0.305045	-0.0223122	0.301216	0.130376	-0.158958	0.317815
349	0.12352	0.125497	0.132396	0.0481781	0.321699	-0.050024	0.0982985
350	0.515735	-0.258332	-0.201018	0.278804	0.0723899	0.0120472	0.181878
351	0.332858	-0.0130506	-0.0402444	6.34306e-05	0.138903	0.0151131	-0.0216522
352	0.382204	0.264941	-0.364254	-0.482694	0.290021	0.0562747	0.256747
353	0.173883	0.193723	-0.0754466	-0.206703	-0.106639	0.168437	0.0784914
354	0.306932	-0.198804	-0.194475	-0.000275469	0.301839	-0.0348631	0.0582048
355	0.449582	-0.0970509	-0.0679715	-0.214563	0.252691	0.159031	0.265793
356	0.432262	-0.185017	-0.0581013	-0.389995	-0.0953882	0.093175	0.0656063
357	0.0713002	0.139502	0.113363	-0.0372359	0.0879406	-0.183754	0.0146755
358	0.4443	-0.343288	-0.277293	0.118438	0.159531	-0.032206	-0.0681757
359	0.015088	-0.0162371	0.20633	-0.364502	0.0191148	-0.0850977	0.287694
360	0.101236	-0.0131112	0.177207	0.269221	-0.341516	0.0709875	0.368353
361	0.101607	0.149095	-0.0445296	0.0533394	-0.0325909	0.185522	-0.208279
362	0.338642	0.185887	0.130495	-0.040948	-0.16216	0.153227	-0.514881
363	0.21991	0.00155356	-0.157325	0.367988	-0.118358	0.219515	-0.224468
364	0.309569	-0.133041	0.171419	0.287529	-0.0361169	0.0750893	0.266114
365	0.0790552	0.254885	-0.176936	0.395097	0.340309	-0.310933	-0.416008
366	0.125735	0.161192	-0.29297	0.253112	0.29556	-0.0715604	0.125413
367	0.317654	-0.157937	-0.228184	0.439469	-0.0996154	0.207085	0.059219
368	0.464839	-0.0601006	-0.0252275	0.219486	-0.225688	0.160468	0.26874
369	0.458578	0.274668	-0.296945	-0.0324791	0.248829	0.313257	-0.164274
370	0.557695	0.0440125	-0.0680752	-0.0851638	-0.292814	0.131556	-0.0547772
371	0.183824	0.11708	0.128339	-0.277692	-0.0433886	0.0158863	-0.0687812
372	0.223333	0.103166	0.165144	-0.149716	-0.121103	-0.24249	0.125735
373	0.290609	0.237023	0.258144	0.340927	-0.0669711	0.315307	0.147509
374	0.00387079	-0.161604	0.236589	-0.189231	0.0147756	0.207515	0.276619
375	0.0627848	-0.071456	0.331728	0.0994766	-0.0398511	0.132622	-0.31509
376	0.390644	-0.0133902	0.191009	-0.0919705	0.0415469	0.265526	-0.141399
377	0.534852	-0.126484	0.0165661	-0.351537	-0.0522206	0.137704	0.0296051
378	0.183769	0.123146	-0.307075	0.067098	-0.157984	-0.091806	0.267407
379	-0.0595641	0.351289	0.385508	-0.339721	-0.058054	0.00289836	-0.00315204
380	-0.187098	0.161194	-0.223605	-0.0400956	0.00429561	0.0448854	0.0652264
381	0.332199	-0.235406	-0.133005	0.49057	0.257488	0.257104	-0.0959154
382	0.387904	0.117713	0.0842857	0.0578457	-0.0876432	0.0933996	-0.28299
383	0.178097	0.176088	0.0981153	-0.336536	0.0853232	0.0891563	0.106192
384	0.118795	-0.14346	0.146575	0.047032	0.172333	0.0531749	0.145328
385	0.32887	-0.0555374	-0.171045	-0.102929	-0.238637	0.112014	0.293964
386	0.0673997	-0.113139	0.232699	0.0156153	0.355134	-0.0472766	-0.0418344
387	0.374602	0.147158	-0.0606061	-0.214169	-0.0783009	0.255013	0.260115
388	0.3526	0.102847	0.0270617	-0.293972	0.614511	0.260853	0.374337
389	0.235367	-0.133955	-0.14949	-0.286058	0.128683	-0.21661	0.127712
390	0.37986	0.275165	0.157669	0.15721	0.0778096	0.125741	0.149578
391	0.396658	-0.221759	0.247074	-0.128448	0.255333	-0.243218	-0.475581
392	0.264949	0.145765	-0.0450562	-0.229861	0.109859	0.104146	0.213237
393	0.168956	0.0468291	0.0754792	-0.119423	0.168146	-0.273751	0.295626
394	0.514918	0.0378824	0.253402	-0.223868	-0.14342	0.248016	-0.373463
395	0.278498	-0.189511	0.183947	0.517574	-0.214616	0.332953	-0.19059
396	0.0863293	-0.198514	-0.00349254	0.108666	-0.0165551	-0.166026	0.267786
397	0.272035	-0.279202	0.344337	0.0281285	-0.265411	0.0204618	0.0493716
398	0.411485	-0.00565425	0.415385	0.0155134	0.150656	0.370808	-0.439961
399	0.276341	0.296129	0.2331	-0.294259	0.0505157	-0.0717849	0.0308339
400	0.106383	-0.178337	0.424464	0.152026	-0.00318589	0.119852	-0.201326
401	0.145101	0.0228665	-0.407195	-0.26602	0.23505	0.064359	0.115115
402	0.335456	-0.045045	-0.420837	0.111314	-0.0605051	0.421407	-0.126159
403	0.208992	0.0824548	-0.296189	-0.320022	-0.124603	0.207429	0.140847
404	0.15099	-0.403111	0.183164	-0.0551652	0.0770847	-0.0296243	0.125648
405	0.070547	-0.0879062	0.4033	-0.11414	0.155423	0.0743611	0.192702
406	0.222674	0.215396	0.351991	0.235825	0.0838944	-0.127695	-0.0442962
407	0.190927	-0.0594927	0.194124	-0.364952	-0.0478346	0.109518	0.166792
408	0.453836	0.195629	-0.584719	0.108488	-0.355003	-0.329322	0.225315
409	0.695452	-0.204735	-0.524964	-0.260278	-0.0213421	0.331119	-0.129085
410	0.421099	0.230654	-0.149072	0.155587	0.0577824	0.437082	0.132887
411	0.0021759	0.0478833	-0.301083	-0.178047	0.181333	-0.100627	0.386202
412	0.470199	-0.383012	0.0034632	-0.0803983	0.114985	-0.123405	0.0256213
413	0.402274	0.238416	-0.231024	-0.215814	0.0993233	0.0806509	0.0559893
414	0.342693	0.235544	-0.0841286	0.63321	0.103186	0.265489	-0.0635307
415	0.181267	0.321704	-0.148641	0.0904341	-0.00706148	0.103751	0.243939
416	0.362401	-0.214097	0.607611	0.0474507	0.0665888	0.0450254	0.0860494
417	0.239167	0.0822112	0.2247	0.0417648	-0.25671	-0.163856	0.143793
418	0.376385	-0.076224	-0.0526075	0.384093	-0.0411145	0.112508	0.293645
419	0.478351	-0.317192	-0.0978847	-0.122109	0.152142	-0.155573	-0.00344912
420	0.346625	-0.0069024	-0.336109	0.231092	0.12469	-0.278111	-0.068675
421	0.259182	-0.0749667	0.19178	0.00218413	-0.066669	-0.0594486	0.232365
422	0.569384	0.183705	0.348716	-0.0747171	0.0350651	0.0188453	-0.000669032
423	0.209449	-0.102416	0.494822	-0.167207	0.296236	-0.0131622	-0.0374621
424	0.17607	-0.384798	0.155752	-0.398373	-0.0411055	0.550714	-0.0949326
425	0.38513	0.0144112	0.362964	0.28353	0.245469	-0.216809	-0.149459
426	0.117988	-0.263395	0.175513	-0.0848998	0.271696	0.166497	-0.00901007
427	0.253349	-0.0258379	0.226516	0.112357	-0.0654469	0.18918	0.247103
428	0.404008	-0.0672393	-0.0679595	0.205675	0.265968	0.0553862	0.495204
429	0.368581	0.534015	-0.213338	-0.264396	-0.168519	0.240813	-0.333832
430	0.442065	0.0199243	0.578779	-0.280744	0.0746488	-0.0780142	0.485998
431	0.165716	0.171164	-0.0847419	0.0435783	0.0528313	0.0358381	0.407996
432	0.159016	-0.139748	0.42762	-0.334898	-0.0473874	0.0198081	-0.0376618
433	0.421744	0.110667	-0.0227064	0.439896	0.243501	0.427462	0.0549305
434	0.562947	-0.462685	0.305546	0.0659062	0.234084	0.305904	-0.285074
435	0.481527	0.196718	0.240174	0.175956	-0.109087	0.163823	0.0165063
436	0.300248	-0.0969407	0.394977	0.0457701	-0.331507	0.148721	-0.186559
437	0.00987367	0.163296	-0.269326	-0.142006	0.178795	-0.310941	-0.222617
438	0.561085	0.0689238	-0.305599	0.164962	0.212398	0.00963126	-0.314749
439	0.639975	0.0437799	-0.150027	0.167895	-0.360348	0.0420359	0.469506
440	0.238814	-0.0352587	-0.0985151	0.3768	-0.208898	0.214011	0.0930305
441	0.377473	-0.596172	-0.108948	0.247843	0.0900963	0.00937741	-0.0108158
442	0.390482	0.0224531	0.162581	0.281455	-0.108865	0.313537	-0.376088
443	0.482573	0.096697	0.256578	-0.354172	0.353877	-0.392057	0.140165
444	0.277426	-0.032695	0.0110449	0.0938631	-0.321396	-0.0416807	0.120199
445	0.230835	-0.13695	0.271392	0.209099	0.154841	0.192464	0.142075
446	0.320616	-0.0371028	-0.377157	0.0522172	0.407018	0.193858	-0.0771314
447	0.072331	-0.286901	0.0997247	0.0675094	-0.0958249	0.228993	-0.248989
448	0.230871	0.229882	0.269732	0.0165966	0.0507362	0.10067	0.261601
449	0.233815	0.0856381	0.0301494	0.16004	-0.128198	-0.0366472	-0.0461477
450	0.220287	0.34841	0.30738	-0.39246	0.484937	-0.053035	-0.0258847
451	0.0842759	0.182412	-0.274304	-0.147927	-0.272005	0.263978	-0.0360455
452	0.287181	0.0252339	0.371056	-0.147682	-0.281838	0.0124351	0.514765
453	0.473765	0.0397573	-0.175271	-0.221292	0.0147649	-0.114733	-0.0472194
454	0.424461	-0.0841615	-0.197858	-0.297896	-0.0814807	0.17869	0.349643
455	0.494704	-0.349061	0.116889	0.29992	0.153801	-0.181685	0.415653
456	0.226124	0.397561	0.0038751	-0.358587	-0.289526	0.00253107	0.171502
457	0.136778	0.0845776	-0.0439064	0.0624798	0.250885	0.0279261	-0.129971
458	0.119144	0.29316	-0.0719901	-0.146911	0.123371	-0.324258	-0.0522009
459	0.126633	0.551103	-0.0397093	-0.353248	-0.164353	-0.158891	0.165547
460	0.269679	0.0906028	-0.114308	0.22146	0.165342	0.244279	-0.492322
461	0.162196	0.417595	-0.166851	-0.202779	-0.345627	-0.0722184	-0.467445
462	0.244562	-0.383742	0.356413	0.21239	0.360313	-0.143666	-0.183975
463	0.462895	-0.217617	0.0461847	0.288076	-0.0935669	0.275203	0.314251
464	0.217249	0.10604	0.321673	0.0592813	-0.201955	-0.0165012	0.0102587
465	-0.105377	0.210532	-0.37714	0.0746203	-0.037673	0.379385	0.251524
466	-0.188299	0.297863	-0.0775099	-0.00811349	0.226441	0.00672827	-0.274455
467	0.36586	-0.032536	-0.0250979	0.159216	-0.410853	0.0586232	-0.214058
468	-0.00376118	-0.0275012	-0.121558	0.212578	-0.0544799	0.170342	-0.0214662
469	0.198898	-0.186329	0.245587	0.21761	0.353441	-0.0992906	-0.2109
470	0.494311	-0.0343778	-0.0333812	0.218482	-0.0358176	0.0429229	-0.157166
471	0.30959	-0.0098563	0.0747575	0.0470607	0.0636714	0.167689	0.186803
472	0.184925	-0.0810851	-0.0395159	0.0733912	-0.0731661	0.0513153	0.168731
473	0.531765	-0.231955	0.159537	0.136147	0.086468	0.222122	0.219021
474	0.517315	-0.10196	-0.0299663	-0.37674	-0.20183	-0.108042	-0.200918
475	0.334874	0.0832877	0.0723409	-0.159596	0.163779	0.169949	0.408987
476	0.382964	-0.147987	0.0412549	-0.0681855	0.455394	-0.4856	0.06952
477	0.514212	-0.0156811	0.183435	0.00979132	-0.149948	0.10861	0.232029
478	0.318745	-0.258168	-0.178126	0.264578	0.0577189	-0.0391599	0.364362
479	0.308651	0.172064	0.238827	0.0112754	0.132503	0.22722	-0.176428
480	-0.0493259	0.381029	-0.0503608	0.200997	-0.145945	0.138661	0.0106584
481	0.335112	0.145887	0.0766114	0.326648	0.0214882	0.0669941	0.0519482
482	0.134798	0.44496	-0.043207	-0.234772	-0.0665889	0.44819	0.417511
483	0.256895	0.304813	0.176875	-0.0985659	0.122815	0.200141	-0.0367046
484	0.367874	-0.23139	-0.152238	0.385395	0.152024	-0.132546	-0.113361
485	0.337921	0.130685	0.0572339	0.209266	-0.39292	0.109605	0.0254814
486	0.225477	0.364065	0.401628	0.109856	0.0611238	0.0349878	-0.574247
487	0.343738	-0.103803	-0.0340582	0.0202391	-0.23073	0.430205	0.109295
488	0.490875	0.135598	0.38619	-0.0802756	0.0934215	0.0068125	0.457496
489	0.446284	-0.162969	0.0793193	0.0276326	0.146886	-0.37988	0.171334
490	0.248136	-0.0401014	0.0866062	-0.225514	0.00911092	-0.125673	0.246239
491	0.383392	-0.0130631	0.0900711	-0.0524755	0.336021	0.0943827	0.142144
492	0.413129	0.0632616	0.0759136	-0.428136	0.249623	0.203229	0.304548
493	0.24664	0.203549	0.121816	0.272932	-0.047361	0.0437945	-0.0453879
494	0.149121	-0.507447	0.179237	0.0664205	0.44786	0.444014	-0.225066
495	0.184411	-0.179974	0.0707414	0.250526	0.0458022	-0.037888	0.386927
496	0.292735	-0.0953428	0.0335967	-0.0164877	0.277326	-0.103395	-0.021852
497	0.445158	-0.205229	-0.0597072	-0.34461	-0.13211	0.0563255	0.449673
498	0.351335	0.0704823	-0.0545453	-0.0593315	0.126777	-0.0421686	-0.0284174
499	0.485539	-0.176931	-0.110843	-0.125946	-0.365805	0.267393	0.299455
500	0.140022	0.339014	-0.120349	-0.112667	0.528268	-0.22631	-0.0308363
501	0.453022	-0.203994	-0.0683824	0.0689368	0.212105	-0.214542	-0.00337551
502	-0.128318	0.121542	-0.172464	0.560285	0.0960179	-0.182584	-0.37043
503	0.297065	-0.343815	0.043856	0.0140066	-0.161484	0.0901073	0.280027
504	0.368996	-0.0459493	-0.139399	0.00104784	0.0208104	0.193945	0.0760653
505	0.100822	-0.18817	0.191869	-0.189112	-0.0884343	0.273119	0.0753935
506	0.37243	-0.171927	-0.287586	0.183332	0.119086	0.466735	0.131329
507	0.536638	-0.313229	0.109131	-0.225438	0.116006	0.416198	0.272672
508	0.251332	-0.356914	-0.123654	0.360753	-0.211616	-0.0835737	-0.326516
509	0.526831	-0.150656	0.0281006	-0.00383062	-0.0169067	0.15579	0.176202
510	0.379658	0.381843	0.183149	0.309993	0.0194848	-0.133159	0.200812
511	0.411467	0.30515	0.203598	-0.0154019	-0.144482	0.317654	0.296964
512	0.146665	0.033838	0.280508	0.013745	0.256713	-0.216286	-0.146459
513	0.399443	-0.133962	0.322956	0.228794	-0.0475864	0.185472	-0.0364077
514	0.534641	0.0910891	-0.218916	-0.076349	0.0785193	0.181003	0.0444438
515	0.195169	-0.0714906	0.0918092	-0.102261	-0.000876332	0.555105	-0.356144
516	0.440345	0.120903	-0.451525	-0.236484	0.28201	0.149624	0.441354
517	0.311123	-0.139552	0.285657	0.13395	-0.0250473	-0.133048	-0.00291943
518	0.262463	-0.245931	0.161534	0.000440883	0.0711696	-0.625501	0.170584
519	0.395525	0.384839	-0.0419618	0.0386933	0.381342	-0.467763	-0.364543
520	0.237101	0.321269	-0.236644	-0.0334266	0.165183	0.0905756	-0.138152
521	0.628383	0.0962658	0.00815584	0.744573	-0.0686668	0.140362	0.436727
522	0.288585	0.0572407	-0.244329	0.0715211	0.206748	-0.000264634	0.31378
523	0.21971	-0.225234	-0.01998	0.209669	0.012897	-0.302109	0.21169
524	0.424068	-0.167756	-0.257549	0.209129	-0.0217525	-0.334627	-0.0716999
525	0.338151	-0.187601	0.15503	-0.194712	0.235524	0.092422	0.213189
526	-0.0658632	-0.124736	-0.0892536	0.308606	0.0881031	-0.167379	0.139061
527	0.225221	-0.053048	0.0691483	-0.175879	-0.121412	0.0112115	-0.0323346
528	0.325152	0.336621	0.339149	0.27637	0.0546813	0.251026	0.277639
529	0.62894	-0.251577	0.132451	0.356	-0.204398	-0.249352	-0.29881
530	0.442629	-0.18456	0.298336	0.00861268	0.074445	-0.0368853	0.0639136
531	0.396789	-0.0346231	0.0199963	-0.0142954	0.197637	0.187127	0.247462
532	0.212885	-0.205785	0.217393	0.198333	0.243596	0.0357798	-0.0992061
533	0.221786	-0.263692	0.0650625	0.358189	0.0297496	0.202899	-0.0107834
534	0.0780795	0.418545	0.259009	-0.127034	-0.297465	0.0486808	0.325408
535	0.308233	-0.157041	0.188674	0.0572087	0.161392	0.227842	0.00174096
536	0.262307	-0.0484403	-0.176796	0.184758	0.112245	0.208573	0.163043
537	-0.0516174	-0.135043	0.361781	-0.0545941	0.425428	-0.17757	0.243515
538	-0.0174916	-0.0496673	-0.308239	0.118499	0.00283967	0.270889	-0.112385
539	0.0546724	0.24775	0.123128	-0.296343	0.13917	0.256269	0.253433
540	0.000732317	0.385012	0.205705	-0.310543	0.0104833	0.0952718	0.133259
541	0.110207	0.104338	0.212881	0.189204	-0.169163	0.106948	0.101892
542	0.599535	0.387595	-0.0780097	-0.143639	-0.411662	0.143264	-0.197232
543	0.0306237	0.132405	-0.298226	-0.381567	0.401299	0.117825	-0.251407
544	0.524806	-0.267436	0.252188	-0.326648	0.00790739	-0.236311	0.363335
545	0.297758	0.118813	-0.113296	-0.568531	-0.150615	-0.297722	0.194163
546	0.0542377	0.384002	-0.392679	-0.130798	-0.121081	0.246536	0.369523
547	0.104966	0.489226	0.00725129	-0.115886	-0.0982735	-0.149653	-0.174718
548	0.472482	-0.0509689	0.0472108	0.263945	0.300439	0.350967	0.44322
549	0.417892	-0.0595329	0.0623566	-0.0372636	0.0588683	0.0995438	0.218175
550	0.487554	-0.0121448	0.189271	-0.223585	-0.370361	0.257673	-0.396148
551	0.104278	0.241679	-0.424055	0.0653497	0.0672437	0.425325	0.30793
552	-0.0555841	-0.131429	-0.0952567	-0.234485	0.274913	-0.166775	0.0980968
553	0.20397	-0.0411123	-0.259268	0.27856	-0.32713	0.167638	-0.156704
554	0.180412	-0.103831	0.309285	0.28078	-0.0521389	-0.0664861	0.0206462
555	0.0089444	0.1129	0.0301841	0.10983	-0.241384	-0.313213	0.300631
556	0.505996	-0.18391	-0.248986	0.294251	0.175555	-0.0315123	0.418107
557	0.324675	0.292184	0.0294382	0.255733	-0.0544431	-0.272794	0.13287
558	0.384861	-0.432985	0.214193	-0.140253	0.133346	-0.161292	0.388761
559	-0.110349	0.592912	0.383018	-0.0246537	-0.00567583	0.0920117	-0.0926725
560	0.158572	0.200203	0.296612	0.106444	0.165745	0.16187	-0.133673
561	0.468361	0.060086	-0.0897659	0.0741109	-0.108267	-0.143596	0.121263
562	0.47599	-0.312269	0.30164	0.526687	0.119949	0.103005	0.0328457
563	-0.0670727	0.0464951	0.352359	0.36067	-0.0156225	0.0945744	0.14607
564	0.76863	-0.133268	0.0595826	0.0867699	-0.34252	0.622124	-0.0551572
565	0.0221344	-0.109526	0.380757	0.193632	-0.40721	0.158904	0.106174
566	0.162784	-0.0993264	-0.124105	-0.120276	0.228945	-0.145508	0.0348896
567	0.478045	0.0429143	0.429216	-0.0187851	0.0328185	0.00630171	0.0375752
568	0.456696	-0.05291	-0.271737	0.251845	0.0275517	-0.10201	-0.0341683
569	0.42826	0.00929538	-0.473954	0.230165	0.184207	0.22237	0.143324
570	0.178554	0.00442918	-0.147782	0.246997	-0.0421261	-0.142586	-0.519943
571	0.606261	-0.15197	-0.102062	-0.227439	-0.320602	0.327766	-0.0732732
572	0.242005	-0.213697	0.378881	0.235684	-0.0103973	0.162961	0.175873
573	0.17808	0.136633	0.00901206	0.0235974	0.00242996	0.329904	-0.175233
574	0.181296	-0.0228998	0.134552	-0.37218	-0.00442628	0.303253	0.301684
575	0.283828	0.178614	-0.209204	-0.301824	-0.0554354	0.0298806	0.347545
576	0.156006	0.341258	-0.371839	0.345135	-0.105517	-0.00148637	0.192385
577	0.386018	-0.112901	-0.162176	-0.0166263	0.193967	0.0247647	0.283566
578	0.287034	0.174434	-0.357991	-0.0376724	0.0456127	0.111847	0.0287647
579	-0.215246	0.239573	0.292971	0.0483414	-0.191502	0.102794	-0.127052
580	0.255842	0.0744477	-0.0767834	-0.0877763	-0.0942383	-0.0749489	0.332725
581	0.370469	-0.0696563	0.137536	0.202604	0.150043	-0.224138	-0.131423
582	0.575793	0.0679676	0.273517	-0.356599	0.123191	0.166924	-0.537274
583	0.202422	0.568781	-0.142422	0.0294832	-0.124137	-0.0460434	0.208051
584	0.399947	0.287333	-0.256135	0.250369	0.0299458	0.365931	-0.336272
585	0.0326938	-0.461707	0.356194	0.328161	0.126458	-0.040526	0.115599
586	0.114236	-0.0505958	0.0985733	-0.0160196	0.119163	-0.204185	0.316508
587	0.658429	-0.31364	0.377163	0.181448	0.19497	-0.103459	0.187567
588	-0.036028	-0.297149	0.252672	-0.044202	0.202716	0.0287125	0.517565
589	0.00881454	-0.000530313	-0.153962	-0.0714988	0.271779	0.283702	0.0854443
590	0.0855037	-0.177964	-0.216981	0.345577	0.257877	0.24021	-0.54006
591	0.252205	0.315524	-0.205159	0.425655	0.173813	0.390367	0.261263
592	0.516378	-0.208043	0.0569805	0.156631	0.227762	0.51003	-0.116765
593	0.350155	0.0770198	-0.0869325	0.0622183	-0.329563	0.176178	-0.0789071
594	0.0978282	-0.297686	-0.427276	0.0296941	0.343851	0.112217	-0.190674
595	0.409254	0.30001	-0.195694	0.0556139	0.124226	-0.459766	0.135487
596	0.339257	-0.288365	-0.265741	0.0476816	0.286916	-0.291461	-0.251442
597	0.170373	0.404814	-0.00740153	0.211314	0.504542	0.461261	-0.245546
598	-0.1004	-0.219716	0.00628167	-0.0051304	-0.100888	0.149233	0.0620844
599	0.447874	-0.311462	-0.252137	0.212147	-0.161757	-0.0174644	0.236287
600	0.190298	0.354957	-0.280401	0.335071	0.043951	0.185087	0.145572
601	0.428181	-0.339382	0.342672	-0.182865	0.613107	0.154527	0.204814
602	-0.109632	0.177203	0.163881	0.214846	0.0635013	0.0430736	0.414208
603	0.266686	0.332133	0.354104	-0.139423	-0.230971	-0.052434	0.187884
604	0.111994	0.169854	0.201321	-0.0650776	-0.12288	-0.118963	-0.0216071
605	0.34818	0.203101	-0.119042	0.205223	0.0473947	0.030705	0.124414
606	0.337328	-0.228635	-0.177535	-0.17667	0.0505136	-0.192202	0.0954964
607	0.462621	-0.0588101	0.192219	-0.0667397	-0.441967	-0.00642589	0.0757344
608	0.36678	-0.0114032	-0.121556	-0.143231	0.256515	0.254045	-0.0771841
609	0.141103	0.00288671	0.208629	0.0539499	0.0663487	-0.266331	-0.175571
610	-0.217716	0.314909	0.149784	0.298297	-0.0802576	0.231683	0.131298
611	0.214541	-0.102224	0.467419	0.449344	-0.259593	-0.0744367	0.294928
612	0.236723	0.0588035	-0.155084	0.243421	0.104788	0.00164584	0.394708
613	0.3999	0.0402988	-0.47794	-0.0245187	-0.181981	-0.131213	0.181863
614	0.375849	-0.0801674	0.121288	0.0457663	0.166578	0.0420094	0.0144685
615	0.097486	0.00211866	0.0263488	-0.199788	0.137893	0.226219	0.172908
616	-0.0350922	-0.180894	0.453622	0.00671147	0.251615	-0.154001	-0.0603288
617	-0.138138	0.25281	0.110277	-0.00234882	0.146495	0.216854	0.234183
618	0.260636	-0.222804	0.423035	-0.165288	-0.113495	0.0238907	-0.119718
619	0.229834	-0.113205	-0.282402	-0.431653	0.294044	0.0434389	0.0688777
620	0.222013	0.0275816	-0.0455282	0.0186909	0.00376483	0.353277	0.131978
621	0.406015	-0.393002	-0.181336	0.0698048	-0.0801183	0.138674	0.458766
622	0.260591	0.199949	-0.183232	0.445385	-0.0622576	-0.116513	-0.0823884
623	0.437238	-0.325099	-0.238929	0.126473	-0.144536	-0.0208885	-0.40514
624	0.11625	-0.180449	0.0887397	0.0190554	-0.119911	0.0932556	0.296238
625	0.411333	0.390218	-0.104323	-0.162798	0.136568	-0.11147	0.00301815
626	0.151255	-0.246859	-0.378231	0.326499	0.0868538	0.496274	-0.00768182
627	-0.0268546	0.0452305	-0.115631	0.0616559	-0.31675	-0.250623	-0.444269
628	0.247196	0.279183	-0.208011	-0.112039	0.0286106	-0.0941183	-0.239249
629	0.429479	0.344999	-0.428679	-0.231717	0.327968	0.271985	0.15967
630	-0.152533	-0.220608	0.574556	-0.0459641	0.220445	0.0846782	0.110866
631	0.293276	0.0323504	-0.252032	0.19016	0.0400015	-0.0344556	-0.0163298
632	0.272256	-0.0810883	0.389919	-0.00300486	-0.107322	0.302072	0.379005
633	0.298752	-0.225742	-0.0786207	0.00392965	-0.0588948	-0.19769	0.217931
634	0.339176	-0.082733	0.290844	0.0115176	-0.0341822	-0.0780394	0.0476794
635	0.403607	-0.204213	-0.130579	-0.0403272	-0.0414264	0.49872	-0.195081
636	0.119982	0.352217	0.0966385	0.234345	-0.000169488	-0.171592	0.421697
637	0.48517	0.0153816	0.093071	0.11306	0.186258	-0.00357982	0.209993
638	0.425322	0.206415	-0.169698	-0.246383	0.0626491	-0.165388	0.233142
639	0.1996	-0.174194	0.0164756	0.00281387	-0.175031	0.43886	0.128639
640	0.0554539	0.272826	0.139587	0.282238	0.0803244	-0.00114049	0.0430649
641	0.4919	0.299421	-0.143145	-0.012993	-0.239934	-0.00601782	0.292169
642	0.211378	-0.28726	0.00263673	0.480215	-0.00364872	0.343159	-0.0963782
643	0.344697	-0.073166	0.217316	-0.164478	0.159196	0.0503123	-0.21257
644	-0.0171424	0.14657	0.101192	0.0453204	-0.149965	0.158005	0.377427
645	0.249438	0.371008	0.202961	0.00455265	0.000655606	-0.0538744	-0.0747975
646	-0.103317	0.13545	-0.2323	-0.17028	0.588965	-0.155971	-0.1444
647	0.146854	0.549039	0.140631	-0.125951	-0.170738	-0.120517	0.192824
648	0.675041	0.132303	0.251601	0.10258	-0.0897934	-0.207216	0.367465
649	0.153436	0.121305	0.241509	-0.179078	-0.240165	-0.0732167	0.386896
650	0.246884	0.0210974	0.0810552	0.010014	0.0536314	-0.269951	0.0548885
651	0.082317	-0.234157	-0.0467009	0.0688062	-0.0976712	0.213644	-0.255165
652	0.122822	-0.208623	-0.3198	0.111966	0.152794	0.188187	-0.389368
653	-0.216369	0.189688	0.438547	-0.219578	0.208823	-0.160217	0.196307
654	-0.221428	-0.182441	-0.0167317	-0.100969	0.142727	0.246068	0.54401
655	0.417369	0.317687	-0.303519	-0.046293	0.409343	-0.156692	-0.260947
656	-0.0461047	-0.0786049	0.153128	0.204369	-0.0702885	-0.0323228	0.336397
657	0.0219392	0.163343	-0.0883463	-0.36103	-0.294408	0.178603	-0.403283
658	0.288447	0.0373958	0.117059	-0.00246237	0.102516	-0.407652	-0.0244861
659	0.258439	-0.323769	0.0690777	0.0971531	0.243442	-0.209743	-0.308579
660	0.206894	0.366502	-0.0644135	-0.339521	0.214268	-0.198486	-0.159163
661	0.436974	0.288026	-0.233186	-0.0289976	0.345648	-0.290115	0.363565
662	0.330725	0.0203036	-0.223558	-0.0427379	-0.17372	0.0836447	-0.166395
663	0.365488	-0.0173439	0.0295045	0.26548	0.0923371	-0.204237	-0.208533
664	0.206213	-0.0133926	0.100633	0.276738	0.185019	0.0431624	0.0229821
665	0.413622	0.175297	-0.250471	0.119955	0.136918	0.138931	-0.169485
666	0.280571	0.357791	0.0193205	-0.141056	0.108043	0.153276	-0.142124
667	0.302597	0.136906	0.305545	-0.236317	0.235954	0.248047	0.277471
668	0.370635	-0.198956	0.39463	-0.128034	-0.270079	-0.0885354	-0.0386408
669	0.130565	-0.651379	0.229923	0.0158194	-0.199698	-0.0514094	0.197111
670	0.134463	0.315859	0.213521	-0.173649	0.166817	-0.0213336	0.0171085
671	0.615189	0.0289752	0.0585706	-0.404448	0.0803931	-0.0597	-0.039237
672	0.37185	0.351685	0.225232	0.0487535	-0.0883934	0.318214	-0.0679575
673	0.280035	0.239234	-0.0628265	0.104997	0.336363	0.490623	-0.0146813
674	0.602388	-0.281798	-0.0773858	0.164477	-0.0501842	-0.134334	0.0399243
675	-0.291758	0.0465953	0.0549698	-0.165396	0.126486	0.246147	0.302823
676	0.380769	0.294458	-0.175943	0.0361196	0.230621	0.0064425	0.238627
677	0.340828	0.171401	0.0844603	0.0633163	0.215656	-0.171617	0.0755936
678	0.198983	-0.147694	0.366579	-0.053859	0.0495065	-0.103359	0.0204088
679	0.26875	-0.062211	-0.120601	-0.0231543	-0.221251	-0.423971	-0.102917
680	0.302886	0.402215	0.0654926	-0.136439	-0.102286	-0.219147	-0.173994
681	0.636676	-0.239975	-0.0399839	0.223727	0.363763	-0.00296733	0.229919
682	0.101345	-0.484651	0.159019	-0.211288	-0.0216822	0.0916817	0.269274
683	0.313493	0.216976	-0.329499	0.265446	0.000177919	-0.173722	-0.220691
684	0.240552	0.0573698	0.00945859	0.173204	0.353023	0.0435447	-0.103591
685	0.325609	0.250499	-0.310077	-0.382824	0.178934	0.237247	-0.19012
686	0.400444	0.215676	-0.141767	0.0809814	0.250696	0.0393341	0.01911
687	0.478501	-0.23167	0.111731	0.111303	0.192789	-0.223537	0.390308
688	0.316777	-0.0338025	-0.0646554	-0.155356	0.139567	0.235474	0.333909
689	0.230343	-0.322508	0.295352	0.228228	-0.0623704	0.200375	-0.150259
690	0.401346	0.273933	0.254069	-0.1441	0.348023	0.285537	0.051895
691	0.327025	0.222393	-0.13173	0.0496996	0.107314	0.210223	0.128551
692	0.39751	-0.0578804	-0.305946	0.0312682	0.0294596	0.231815	0.0256384
693	0.435084	-0.278027	-0.0150586	-0.280105	-0.237751	0.128161	-0.175013
694	0.386264	-0.113334	0.503226	-0.349624	-0.0840914	0.0714375	-0.126341
695	0.466942	-0.0773982	-0.220541	-0.0102884	0.182371	0.225775	0.257874
696	0.218041	-0.101173	-0.320049	-0.374034	0.413413	0.0720618	0.555862
697	0.413508	0.0505418	0.119359	-0.121565	0.223886	-0.460558	-0.126631
698	0.299072	-0.356665	0.24811	0.0392468	0.240715	0.263342	0.088526
699	0.464811	0.0162289	-0.313055	-0.0156364	0.352992	0.318085	-0.427174
700	0.389705	-0.0178696	-0.0557031	0.36121	0.112657	-0.0372607	-0.0650374
701	0.188954	0.207558	-0.190487	-0.469551	0.0147213	0.296847	-0.00750718
702	0.308362	-0.101399	0.553693	-0.343799	0.343463	-0.135188	-0.0253771
703	0.279506	-0.104139	0.0669732	-0.0936096	0.111058	0.431492	0.0966812
704	0.308508	0.109633	-0.0311812	-0.149434	0.526111	0.0161726	0.0106688
705	0.464231	-0.164816	-0.125467	0.00240876	0.0508311	-0.00518082	0.305447
706	0.232853	0.261512	-0.00239897	0.022071	-0.202413	0.243133	0.143303
707	0.246961	0.312052	0.139426	0.0220564	0.0621719	0.0726298	0.31218
708	0.135088	0.0956584	0.297138	0.136381	-0.00388732	0.116929	0.205654
709	0.106544	-0.228683	0.185149	-0.00138591	0.0303078	0.132426	0.180282
710	0.429165	-0.0973483	-0.403702	0.230766	0.270628	-0.00871924	0.335022
711	0.438929	0.083668	-0.287416	0.0981022	0.185531	0.0337544	-0.342428
712	-0.0320023	-0.0186023	-0.339185	-0.380016	-0.00655775	0.112292	0.334997
713	0.139608	0.180915	-0.0928118	-0.00801135	0.0265193	0.122914	0.142605
714	0.449246	-0.0499238	-0.172916	0.125787	0.195529	0.419855	0.165945
715	0.334145	-0.16779	0.0368681	-0.0648148	0.0352391	-0.248386	-0.203241
716	0.0294322	-0.123427	0.200194	-0.150496	-0.0643617	0.0935019	0.426391
717	-0.011366	0.151327	-0.289395	-0.0350154	0.313532	-0.0389442	0.146993
718	0.142106	0.443296	0.0661841	0.0815328	0.0629367	0.0679933	-0.494039
719	0.142866	-0.0225053	-0.37339	0.174576	-0.248866	0.0747333	0.0438018
720	0.267657	-0.0641769	0.198079	0.109859	-0.0566182	-0.138773	0.480718
721	0.143881	-0.130983	-0.0303963	-0.11518	-0.192165	-0.148831	-0.0450196
722	0.416146	-0.127395	0.404129	-0.0184464	0.155586	0.106819	0.103347
723	0.558683	-0.384313	0.412264	0.125789	0.455201	-0.0722629	-0.115955
724	0.298497	-0.0988425	0.144193	-0.0656259	-0.174401	0.178361	0.191242
725	0.454377	-0.544178	0.0629088	-0.428772	0.158016	-0.06686	-0.0210692
726	0.332011	-0.0457778	-0.105578	0.404915	0.114028	0.318814	-0.0738706
727	0.112341	0.473056	0.0620845	0.198961	-0.188277	-0.00603732	0.157919
728	0.22227	0.18043	0.376567	-0.251899	-0.144964	-0.351629	-0.128294
729	0.169782	-0.193315	-0.541398	0.000340288	0.054709	-0.162056	-0.0344108
730	0.19815	0.0475421	0.277232	0.354237	0.0293453	0.281513	-0.202781
731	0.49679	0.110584	-0.0200652	-0.127993	0.125763	-0.255475	0.130842
732	0.14373	-0.076101	-0.287914	0.00493694	-0.100056	0.0287383	-0.0189843
733	-0.214143	0.184721	0.24965	-0.195579	0.0231701	0.223847	0.122339
734	0.0420471	0.376467	0.0167378	-0.0188582	-0.0629602	0.296079	0.0290398
735	0.361306	0.0907907	0.485337	-0.0595375	0.472782	0.376855	-0.245065
736	0.455241	0.0306599	-0.172347	0.320042	0.355027	0.504367	0.0691399
737	0.478301	0.0842296	-0.110223	-0.204136	-0.228785	0.289791	0.158861
738	0.138847	0.206183	-0.222345	-0.19927	-0.0363766	0.122599	-0.0207098
739	0.407218	0.0741986	0.00412221	0.0810041	-0.0634416	-0.02108	0.0563882
740	0.401905	-0.164302	-0.0672565	-0.0171173	0.292826	0.0918431	-0.241926
741	0.01493	-0.00214515	0.188723	0.125702	0.179561	0.0596104	0.151672
742	0.0786886	0.308592	-0.243401	0.204949	0.450794	0.0623371	-0.179015
743	0.379741	-0.198775	-0.243999	-0.150698	0.142932	0.430252	0.180767
744	0.503982	-0.405084	0.0633366	0.206548	-0.121239	-0.393739	0.0185118
745	0.517295	-0.352828	-0.184639	0.10381	-0.0650683	0.294288	0.0731577
746	0.486015	0.153933	0.0755644	-0.108219	-0.0319325	-0.0101139	0.22546
747	0.187483	0.173409	-0.0203907	-0.157419	-0.025178	0.126613	0.193579
748	0.166481	0.140102	-0.216035	-0.000115699	0.140382	0.185686	-0.0787872
749	0.255258	0.144903	0.0461345	0.0382444	0.0835657	0.265506	0.373834
750	0.443966	-0.226341	-0.163095	0.149287	0.165492	-0.294112	0.103409
751	0.474525	-0.151542	-0.188662	0.227246	-0.195934	0.210619	0.396032
752	0.347801	0.116585	0.205191	0.108967	0.120923	-0.30892	-0.23303
753	0.50323	-0.333606	0.0513574	-0.30294	-0.00742214	0.148111	-0.242725
754	0.347815	0.171881	0.491014	-0.0948919	-0.267918	-0.044505	0.199954
755	0.0333523	0.0588036	-0.114877	-0.162016	0.0348418	0.0830463	0.243932
756	-0.0548186	0.460929	-0.0634862	-0.0799266	0.102145	-0.274773	0.192653
757	0.284938	0.145004	0.251398	-0.2843	-0.0997345	0.0843297	-0.00374232
758	0.127194	0.0136565	0.320836	0.502574	-0.462529	0.304015	-0.135114
759	0.396192	0.0939678	0.266463	0.172781	0.407649	-0.0494836	0.276848
760	0.114002	-0.0678029	-0.110397	-0.156139	0.0659074	-0.112592	-0.191366
761	0.393355	-0.127943	-0.122948	-0.0412182	-0.0769463	-0.0768793	0.0679278
762	0.417506	-0.149632	0.276135	0.028942	0.264241	0.0995372	-0.28207
763	0.133729	-0.0617682	-0.0789536	0.0749946	0.149127	-0.200101	0.292618
764	0.0983913	0.225926	-0.143111	0.10713	0.556353	0.203078	-0.317655
765	0.287108	-0.150341	0.0797195	-0.112163	0.352276	0.0319207	-0.125343
766	0.370221	-0.295674	0.0793132	0.353068	0.286472	0.118754	-0.12614
767	0.450255	0.325651	0.15529	-0.164971	-0.121386	-0.089411	0.486549
768	0.216329	-0.135631	-0.208959	0.642922	-0.270026	0.470694	0.365013
769	0.326317	0.00381306	0.0205244	-0.0912455	0.456649	0.108904	-0.0228374
770	0.457571	-0.0919617	-0.276566	0.34181	0.328998	-0.0195933	-0.294501
771	0.348264	0.0136631	0.0339911	0.349864	0.086312	-0.123137	0.408856
772	0.36989	0.284219	0.192322	-0.303639	0.048385	-0.00482122	-0.0755127
773	0.28816	0.0664841	0.202486	0.0904038	-0.330035	-0.173025	-0.338881
774	0.499282	0.0194889	-0.0865904	-0.0723369	0.366716	0.000402689	-0.173159
775	0.508888	0.338885	-0.325914	0.229047	0.006488	-0.106535	0.240041
776	0.200184	-0.202588	0.434453	-0.34023	-0.129421	0.247392	0.00783725
777	0.275428	-0.327078	0.187164	0.0938011	0.198013	0.167525	-0.028279
778	0.304266	-0.192187	0.0412012	0.0684832	-0.0313023	0.214352	0.34642
779	0.441373	-0.0529608	-0.12176	-0.357994	0.357239	0.0307194	-0.0452348
780	0.425364	-0.221541	-0.0204782	-0.290618	-0.205356	-0.226888	0.0632596
781	0.416849	-0.0145089	0.126358	0.321065	0.196692	0.151295	-0.0653377
782	0.548395	-0.309686	0.334081	0.11193	-0.276435	0.238281	-0.0231717
783	0.121294	0.508721	-0.0899322	-0.047556	0.0107848	-0.236066	0.0935748
784	0.211048	0.0165063	-0.0663239	0.0932531	-0.15722	0.194699	-0.195338
785	0.354887	0.00207231	-0.219287	0.0107285	0.152652	0.0189161	0.223057
786	0.514351	-0.0473174	0.248666	0.100926	0.0872134	-0.151672	-0.172086
787	0.484052	0.148532	-0.0053618	-0.216383	0.258771	0.444902	-0.279651
788	0.299925	0.0615552	0.0328717	-0.0654059	-0.208002	-0.00570094	0.0688354
789	0.288321	0.310427	-0.362893	0.0612411	0.110617	0.0367568	0.308238
790	0.544278	-0.0205454	0.110008	-0.111067	0.281567	0.31416	0.0718698
791	0.240091	-0.155166	0.167234	0.559122	0.250245	0.128494	-0.0495213
792	0.409251	0.0156328	0.352368	-0.162241	0.000268082	0.205545	0.0969846
793	0.271065	-0.123957	-0.201365	0.512335	-0.107485	-0.0666398	-0.0519492
794	0.535777	-0.141163	-0.00379477	-0.0703597	0.296264	-0.0922698	-0.330144
795	0.327831	-0.0575641	0.0229536	0.0123472	0.263168	0.226051	0.123732
796	0.0943344	0.0106202	0.0421032	0.168246	-0.155778	-0.305547	-0.0112957
797	0.425014	0.208765	-0.0509932	0.143786	-0.0695801	-0.183527	-0.129479
798	0.418425	0.151081	-0.0214243	-0.172367	0.186491	0.0356034	0.0200615
799	0.387545	0.360997	-0.0614966	0.47652	-0.134225	0.09321	0.288332
800	0.307754	0.0784921	-0.152278	0.0333838	0.0603116	0.275324	-0.00890183
801	0.155674	-0.137101	0.100795	0.367658	-0.115887	-0.1055	0.146982
802	0.584274	-0.284831	-0.290217	0.242733	-0.368377	-0.0368315	0.0280189
803	-0.161673	0.0630273	0.345265	0.0363849	0.0509461	0.412968	-0.185038
804	-0.230925	-0.496117	-0.32302	-0.331034	0.176215	0.377592	0.44854
805	-0.0470109	-0.256868	0.0250047	-0.0658453	0.038549	-0.182059	0.0948454
806	0.287657	0.0607858	0.28846	0.109775	-0.0147137	-0.125501	0.0769599
807	0.070248	0.402639	-0.0637897	0.099552	0.13469	0.262456	-0.0915634
808	0.335407	0.189454	-0.31222	0.113964	-0.3185	-0.389316	-0.0255971
809	0.383538	-0.0367001	0.257882	0.201106	-0.296514	-0.256388	-0.144095
810	0.223605	-0.0153161	0.18782	-0.0250842	0.229773	-0.0131438	-0.0212994
811	0.00799609	0.186571	0.146795	-0.0783335	0.0112791	-0.0651767	0.103055
812	0.513075	0.252347	-0.0307861	-0.121636	0.201768	0.252555	-0.0233362
813	0.118603	0.119867	0.0149932	0.168032	-0.108995	0.0513312	0.144997
814	0.303056	0.282031	0.225453	-0.181303	0.326031	0.0372256	0.22979
815	0.615316	-0.110244	-0.146044	0.185568	-0.314339	-0.121425	0.00102506
816	0.11871	0.528065	0.0484319	0.277889	-0.0692447	-0.0604458	-0.15225
817	0.410776	0.306305	-0.42475	-0.0447138	0.67244	-0.0940739	0.0960485
818	0.263758	0.177576	-0.0935296	0.299448	0.0985186	-0.157046	0.425302
819	0.366339	0.364802	-0.0459494	-0.232482	-0.276802	-0.153854	-0.156709
820	0.164838	0.25722	-0.266668	-0.103423	0.10622	0.0577774	0.0589275
821	0.42414	0.272539	-0.21192	0.36638	0.235062	0.106172	0.153316
822	0.222705	0.353894	0.00531662	-0.336768	0.357125	0.176018	0.0875131
823	0.3298	-0.242508	0.0277868	-0.00931871	0.0831636	-0.164294	-0.207368
824	0.0208427	-0.280304	-0.226101	-0.194671	-0.162759	0.54745	0.10662
825	0.106884	-0.286044	0.39892	0.153288	0.191783	0.219951	-0.0470271
826	0.412879	-0.564792	0.182747	-0.111953	0.349753	0.176538	-0.145259
827	0.174412	0.330313	-0.00998772	0.337792	-0.317065	-0.0923009	0.294402
828	0.109543	-0.0601332	0.0236172	-0.354582	0.267285	0.476393	0.26106
829	0.402667	0.135825	-0.0319232	0.0236087	-0.315278	0.179061	0.0634375
830	0.14729	0.0755403	-0.0281595	-0.258284	0.122697	0.309348	-0.120302
831	0.134148	0.0950011	0.0530059	-0.0117333	-0.251598	0.0769551	-0.237218
832	-0.0069435	0.231479	-0.389597	-0.296126	-0.0327788	-0.413873	0.170208
833	0.1059	-0.0181304	0.100709	0.137811	0.302374	-0.0644684	-0.39431
834	0.328379	0.0674258	0.268279	0.221368	-0.0201694	0.0428333	-0.171996
835	0.141221	-0.0480322	0.0587796	-0.0563518	0.425914	0.203138	-0.17199
836	0.117336	-0.142205	0.104311	0.187929	0.166807	0.166119	0.253016
837	0.438445	0.27197	0.0658965	0.462964	0.0830098	-0.0869596	0.419591
838	0.289769	0.225873	-0.0238011	-0.225285	-0.1995	-0.0902057	0.250443
839	0.142862	-0.373356	0.463046	0.340273	0.154238	-0.230167	0.260357
840	0.359408	0.217902	-0.0421855	0.0908898	-0.030955	-0.0532751	0.0591958
841	0.0971511	0.111109	0.260643	-0.0627353	-0.261303	0.127099	-0.0680502
842	0.409785	-0.0859215	-0.255503	0.116627	-0.00415874	0.12636	0.0814532
843	0.39501	-0.24566	-0.34494	0.498691	-0.0536966	-0.125261	0.555233
844	0.235238	-0.104001	-0.322133	0.134818	-0.130272	0.0107476	-0.116154
845	0.357582	0.106996	-0.0961158	-0.352233	-0.0457062	0.285009	0.312546
846	0.359053	-0.105467	0.0612168	0.0817778	0.366883	0.323761	-0.250625
847	0.367041	0.0908321	0.0892887	0.0797676	0.0933814	0.126359	-0.043131
848	0.0222859	0.025101	0.177192	-0.0364918	0.217826	0.294169	0.0206375
849	0.122801	0.413075	-0.319147	-0.115711	-0.245972	0.277695	0.219317
850	0.204184	-0.136591	-0.0282028	-0.0951795	-0.236508	0.249461	-0.0405837
851	0.385893	0.0013294	-0.261712	-0.0880835	0.42235	0.0261853	0.213043
852	0.125802	0.213257	0.0338674	-0.0654689	0.164197	-0.207033	-0.00572318
853	0.141477	0.0212771	-0.0456324	-0.127619	0.356326	0.0411218	0.028922
854	0.436554	-0.364025	-0.056305	0.166937	0.234028	0.0316166	-0.187873
855	0.0493208	0.59998	-0.0319534	-0.0762838	-0.121168	0.160373	-0.00561715
856	0.171069	0.180339	-0.044678	-0.251766	0.164465	0.332406	-0.300867
857	0.0135165	0.239109	0.0442494	-0.00407075	-0.143912	-0.144087	-0.233008
858	0.226565	0.0254401	-0.362869	0.413912	0.214177	-0.263613	-0.278187
859	0.648391	-0.0383937	0.335896	-0.0495705	-0.0560573	-0.0984106	0.142593
860	0.340966	0.134096	0.0991631	-0.166952	0.0971375	-0.157557	-0.164069
861	0.230785	0.0372591	-0.269835	0.166992	0.0275338	-0.147882	-0.147487
862	0.131592	-0.433915	-0.0151634	-0.109661	0.602619	0.123053	-0.0883485
863	0.375781	0.17007	0.0650238	-0.0193106	0.133326	-0.0145612	0.339068
864	0.235429	-0.454219	0.327338	0.257282	0.320939	-0.378125	0.309684
865	0.309581	-0.156017	-0.0812184	-0.00259614	0.328339	-0.379747	-0.176462
866	0.325777	0.223317	-0.0701841	0.165977	-0.413197	0.129787	0.180062
867	0.204461	0.089701	0.493936	-0.0988863	-0.148079	0.252079	-0.241123
868	0.342555	-0.036121	0.554575	-0.28871	-0.432268	0.329924	-0.250125
869	0.496033	0.463756	0.348169	0.0285051	-0.234724	0.115584	-0.256505
870	0.392647	-0.298773	0.196208	-0.275597	0.231131	0.308441	0.190972
871	0.273381	0.104941	0.253883	-0.406893	-0.109493	0.310066	-0.118219
872	0.304001	-0.091307	0.189148	-0.125414	0.423432	-0.0758446	0.0450155
873	-0.219894	0.447214	-0.335723	-0.21284	-0.274455	-0.167689	0.0455439
874	0.449085	0.15544	-0.199772	0.203458	0.0476094	-0.100102	-0.506627
875	0.418117	-0.105279	0.234416	-0.257336	0.168324	-0.0507573	0.00479015
876	0.106567	-0.0653661	0.18695	0.0100877	0.210293	0.323629	0.186144
877	0.218904	-0.187077	0.107071	-0.192595	0.13318	0.0778284	-0.0421758
878	0.305554	0.262134	-0.279441	-0.0574343	0.136475	0.0456225	-0.0580486
879	0.126865	-0.335034	0.289271	0.033479	0.0792834	0.330732	0.207918
880	0.0364354	-0.0173873	0.21642	0.165722	-0.0418697	-0.0730322	0.0783454
881	0.346171	-0.318947	-0.229602	0.243885	0.245219	-0.0488907	-0.171892
882	0.102701	0.114128	0.474671	-0.262649	0.0365224	-0.130771	-0.0560091
883	0.479677	0.0348641	-0.190566	0.122226	0.323079	0.14919	0.368244
884	0.0479115	0.266755	0.0690534	-0.327894	-0.150905	-0.0510173	-0.226279
885	0.230135	-0.0388786	0.262328	-0.354464	-0.132503	0.21737	-0.269541
886	0.236002	0.010868	0.327758	0.183579	-0.0968319	0.113606	-0.109812
887	0.387366	-0.0251672	0.382413	0.318135	0.506874	0.251708	-0.157914
888	0.0687697	0.193762	0.0501751	-0.246935	0.0373076	0.114192	-0.088136
889	0.415477	-0.189484	-0.107835	-0.333948	0.402854	0.0359445	0.143458
890	0.340637	0.226748	-0.389896	0.337597	-0.0739873	-0.067782	0.296314
891	0.199684	-0.0809177	-0.036854	0.202371	-0.0305287	-0.284038	0.483561
892	0.344255	-0.346618	0.258554	-0.149583	-0.209361	-0.191154	-0.207072
893	-0.193617	-0.114219	-0.117139	-0.0377399	-0.136981	-0.0290881	-0.175983
894	0.334606	-0.151165	0.325009	-0.098813	-0.0055419	-0.394002	-0.31749
895	0.197287	0.268653	0.00365128	0.0015585	-0.124055	0.0753775	0.0576043
896	0.30911	-0.311534	0.328811	-0.17878	-0.0362123	0.0500113	0.244389
897	0.229963	-0.0241572	0.346355	0.337777	0.228409	0.0600043	-0.0696656
898	-0.0172121	0.126364	-0.062499	-0.193973	0.116019	0.413091	0.393672
899	0.0862467	-0.196413	0.0863988	0.192411	-0.0163528	-0.0978887	0.179428
900	0.155496	-0.232576	0.0400144	0.387961	0.0408727	0.192457	-0.26612
901	0.127212	0.29403	0.407995	0.0373645	0.153473	-0.261686	0.0771914
902	0.262626	-0.0327308	0.18206	0.251913	-0.169695	-0.301253	0.120219
903	0.0694354	0.276511	0.341169	-0.358563	-0.119423	0.0802459	-0.127832
904	0.409874	-0.273153	-0.270734	0.364	0.168901	0.1896	0.133277
905	0.320268	-0.0324492	0.0400351	0.21678	0.0906957	0.26293	-0.160127
906	0.102226	0.301394	0.263419	-0.0234	0.0451888	0.140909	-0.272127
907	0.16905	0.232768	0.052312	-0.15736	0.218091	0.0758414	0.128393
908	0.189204	0.11209	0.407149	-0.344769	-0.0762722	0.075491	0.00608584
909	0.304515	0.504818	0.382559	0.00355628	-0.327553	0.328192	-0.056349
910	0.163228	0.102815	-0.312601	-0.126987	0.268067	-0.0796138	0.252426
911	0.0709399	0.42521	0.146166	-0.267795	-0.218875	0.010427	0.0327815
912	0.142148	0.0888312	-0.238634	0.442965	-0.397742	0.126054	0.116541
913	0.436949	0.333721	0.119573	-0.26026	0.389287	0.0491973	-0.0573782
914	0.290382	0.37782	-0.0743412	0.323193	0.250566	-0.0132928	0.264811
915	0.360297	0.253069	-0.152281	0.147238	-0.0798728	-0.0471943	-0.189384
916	0.220949	-0.0332711	-0.0374165	0.0814054	0.0575978	0.19439	0.349705
917	0.288953	-0.338177	0.221609	0.516513	0.0332641	0.0239087	-0.190542
918	0.211086	0.0520427	-0.311036	0.375153	0.0107537	-0.0365677	0.282905
919	0.20452	0.133084	0.114147	-0.0749488	0.294571	0.475226	-0.2449
920	0.187291	0.0309945	-0.303197	0.431526	0.537978	-0.0106967	-0.133072
921	0.587816	0.0472523	-0.321707	-0.00920201	0.249388	-0.22384	-0.21954
922	0.456908	0.0340813	-0.265069	0.138187	0.180309	0.0933965	0.154874
923	0.0341745	0.380108	-0.109976	-0.192937	-0.111673	0.0339214	0.1903
924	0.405644	0.525963	-0.266097	-0.211469	-0.00536911	0.110657	0.344545
925	0.333084	-0.279406	0.0386668	0.247476	0.291749	0.291509	-0.146841
926	0.351307	0.0925319	-0.0660016	-0.210637	-0.288978	-0.0191876	-0.0366002
927	0.223922	-0.0302376	-0.0383479	0.248813	-0.0530592	-0.101108	-0.166346
928	0.476749	-0.0544787	-0.107992	0.331755	-0.0556812	0.195011	0.0276611
929	0.223428	0.141744	-0.475113	-0.0593913	0.328162	-0.0351735	0.278199
930	0.282033	0.150326	0.197765	-0.111188	-0.0384448	-0.184968	0.333895
931	0.414128	-0.492064	0.186405	0.179781	0.429599	-0.0023028	0.298644
932	0.286711	-0.0925616	0.0370922	0.342437	-0.0820139	0.208009	0.114531
933	-0.0119737	-0.102177	0.222152	-0.0885602	0.0945228	0.204246	-0.218106
934	-0.0737946	-0.201845	-0.202508	0.13631	-0.176349	0.576726	0.470017
935	0.490138	-0.0589016	-0.264432	0.611436	0.115824	-0.321167	-0.22978
936	0.41465	-0.11738	0.160982	-0.210206	0.105501	0.145724	0.0254036
937	0.109193	0.246993	0.0629603	0.326247	-0.197291	0.00682552	0.193984
938	0.118786	-0.317168	0.43775	0.0663231	-0.0404072	0.239677	-0.0613824
939	-0.093465	0.375043	-0.204625	-0.0474313	-0.201174	-0.194627	-0.246313
940	0.59102	0.185927	0.133945	-0.356001	0.0652466	-0.138256	0.418003
941	0.448098	-0.039775	-0.1953	-0.307081	-0.129445	0.301374	0.00588057
942	0.527171	-0.432054	0.0172259	0.368556	-0.171075	0.472483	0.249286
943	-0.0526233	-0.113979	0.216896	0.183423	-0.0713666	0.359437	-0.269497
944	0.544225	0.0251054	-0.0197059	-0.26495	0.32544	-0.172393	0.38107
945	0.268491	-0.259028	-0.0828939	0.43824	-0.0378833	0.37016	-0.0797493
946	0.340191	-0.0154312	0.471472	0.329716	0.0806436	0.0517713	0.289686
947	0.381631	0.110123	-0.0415328	-0.122973	0.178579	-0.216417	-0.159701
948	0.282951	-0.223102	-0.0136225	0.12833	-0.145455	-0.447873	0.188361
949	0.353035	-0.174989	-0.156937	0.412618	0.222743	0.390737	0.33151
950	0.500063	-0.105762	-0.243516	0.357594	0.162448	0.513603	-0.302808
951	0.169066	0.195618	0.0231534	-0.383	-0.0348456	-0.00110714	0.20497
952	0.183849	-0.0691972	0.455317	-0.0729973	0.330181	-0.298175	0.00566899
953	0.500659	0.387459	0.170369	0.125749	-0.00845873	0.0026522	-0.286791
954	0.664429	0.258425	-0.0819544	0.322472	0.180964	0.354499	0.1982
955	0.144541	0.157054	0.138223	0.0590933	0.16464	0.42201	-0.0532097
956	0.116296	-0.357132	0.0340248	0.155428	-0.102183	0.0996222	-0.113438
957	0.328722	0.0685044	0.293168	-0.0644315	0.19334	-0.00292821	-0.273345
958	0.0303508	-0.0797647	-0.0657446	0.0621787	0.113102	0.299856	-0.0549659
959	-0.0203023	0.286312	-0.172217	0.218693	0.126667	0.0341538	0.103932
960	0.267478	0.271862	0.285841	0.253483	0.131298	0.271201	-0.00082118
961	0.185053	0.102393	-0.105254	0.137279	-0.0670182	-0.0107853	0.177407
962	0.238642	-0.0814735	-0.00253257	0.0855948	-0.512264	0.198365	0.139224
963	0.395643	0.154888	0.116896	-0.347146	0.14162	0.279237	0.402652
964	0.417223	-0.104309	0.0794977	0.0245519	-0.0338771	-0.296468	0.418456
965	0.517462	-0.337211	0.470676	0.187524	0.0802193	0.14291	0.0575107
966	0.226173	-0.0633045	0.306827	0.0932595	0.215277	-0.115772	-0.0663386
967	0.584325	-0.0035122	-0.125129	-0.217421	0.255124	0.155161	-0.0674084
968	0.346236	-0.383773	-0.0822642	0.0527963	0.428261	0.069004	-0.230499
969	0.124323	-0.417248	0.173711	0.26156	0.238943	-0.316588	0.0612887
970	0.416657	-0.314506	0.0147833	0.452648	0.108434	-0.061561	0.0690376
971	0.326678	0.150668	-0.273466	-0.401239	0.265233	0.264424	0.0879344
972	0.339985	0.26343	0.0245329	0.318148	-0.073037	0.224285	0.204392
973	0.220017	0.209189	0.487166	0.237092	0.221562	-0.263133	0.102565
974	0.258719	-0.162317	0.308577	-0.0422781	-0.321017	-0.206122	0.366959
975	0.365556	-0.567999	0.050429	0.332494	-0.0600654	-0.262083	-0.226012
976	0.166863	0.387558	0.048197	-0.00137638	-0.0503453	-0.263996	0.288981
977	0.224732	0.0306127	-0.285037	0.231404	0.582318	-0.109737	-0.393362
978	0.196612	-0.129992	0.295225	0.353077	0.151911	0.379368	0.401342
979	0.483939	0.114993	0.0445759	-0.690358	0.100943	0.120489	0.202463
980	0.120231	0.114221	-0.333919	0.0641108	-0.164603	0.336429	-0.0961141
981	0.335671	0.0939191	0.0679304	-0.244231	0.0524984	0.130481	0.14066
982	-0.0920383	0.338364	0.150576	0.157967	-0.0641875	-0.243455	0.309989
983	0.239187	-0.0680363	0.241075	-0.0702482	0.268025	-0.291547	0.0559151
984	0.0356164	0.206419	0.33256	-0.140046	-0.0213599	-0.403991	0.0335691
985	0.134053	-0.124345	-0.259925	0.143674	0.266363	0.226682	0.42895
986	0.419918	-0.215608	0.0322648	-0.0527347	0.0321077	0.2877	-0.00519698
987	0.0748706	-0.0856528	0.423216	-0.119677	-0.216617	-0.23348	-0.209863
988	-0.243741	-0.15375	0.400451	0.0920759	0.21101	-0.0638675	-0.606725
989	0.214387	0.415112	0.0485792	-0.0959265	-0.101372	0.0718842	-0.214299
990	0.467761	0.144431	-0.209502	-0.240739	-0.398194	0.305969	0.438603
991	0.103026	-0.0675428	-0.186088	0.506992	0.133267	-0.17853	0.274937
992	0.193525	-0.151763	0.00877603	0.227317	0.108096	-0.12009	0.0217032
993	0.237601	-0.0753643	0.0222319	0.0036772	0.0630562	0.36164	-0.283877
994	0.493435	0.128207	0.214294	0.00923229	-0.0273104	-0.0649306	0.375645
995	0.417957	0.283675	0.0990335	0.0454628	0.152026	0.283689	0.0644558
996	0.45913	0.281268	-0.385389	0.199719	0.0166024	0.346999	-0.306638
997	0.0561236	-0.153821	0.230016	-0.0179297	0.065923	-0.191031	0.13973
998	0.209675	-0.271008	0.0836765	-0.386051	-0.141347	0.158162	0.230224
999	0.329318	-0.0894267	0.270726	0.279839	-0.401379	-0.00751202	-0.0256714
1000	0.0852177	-0.226149	0.185117	0.0456885	-0.157529	-0.048077	0.00242887
1001	0.780995	0.0179926	-0.0707744	-0.402416	-0.128209	0.35365	-0.259834
1002	0.261187	0.0194868	-0.310215	-0.0073264	0.476978	0.333267	-0.168761
1003	0.0610593	-0.0301806	-0.215374	-0.148071	0.0013491	-0.177889	0.42666
1004	0.110903	0.0456428	0.0605974	-0.0136424	-0.162209	0.520254	0.207543
1005	0.538505	0.2625	0.43788	-0.00535986	0.165009	0.144168	0.0535995
1006	0.282205	-0.221785	-0.00589154	0.242358	0.0234649	-0.132258	-0.358879
1007	0.231276	-0.154071	0.152907	-0.288283	-0.112043	-0.0395606	-0.206538
1008	-0.119048	-0.0711728	-0.181318	0.569686	0.19232	0.0847424	0.0481249
1009	0.214744	-0.00671866	-0.00128069	-0.0523413	-0.172845	0.212453	-0.148836
1010	0.173745	-0.0754154	0.194889	-0.482932	-0.0895444	-0.389286	0.122102
1011	0.503709	-0.23667	0.167365	0.184069	-0.149132	0.306063	-0.497917
1012	0.388428	0.156771	-0.0931675	-0.0225674	-0.352802	-0.104303	0.29607
1013	0.455014	0.108393	-0.0899255	-0.0693761	-0.209974	-0.132811	-0.0834591
1014	0.442334	0.0334634	-0.187127	-0.0370474	-0.176101	0.0703107	0.0604018
1015	0.478536	-0.215591	0.0372991	0.206918	0.0648522	-0.151188	0.38723
1016	0.195154	-0.156952	0.258867	-0.0652917	-0.126405	0.109927	0.201414
1017	0.588265	0.126241	-0.270984	-0.0502292	0.294237	-0.131365	0.129368
1018	0.10467	-0.0565625	0.131788	-0.339796	0.280467	0.242734	0.364569
1019	0.167196	-0.0552218	0.209958	-0.304485	0.192681	-0.0246392	0.34951
1020	0.342158	0.0824142	-0.0523291	0.25805	0.209405	0.120288	0.146349
1021	0.202234	-0.0328727	0.12425	0.0153065	0.134898	-0.145901	0.0940587
1022	0.0396307	-0.172603	0.0507517	-0.048243	-0.26122	0.149932	0.108254
1023	0.0851004	0.0747616	-0.267387	0.0353765	0.0376417	0.47425	-0.153677
1024	0.3129	-0.0794984	0.497661	0.0614347	-0.167878	0.10448	-0.13328
1025	0.380595	-0.0317176	-0.0896789	-0.124523	0.0219503	-0.114644	0.139795
1026	0.471364	-0.0873482	-0.270527	-0.215699	-0.0502087	-0.166873	-0.167244
1027	0.191223	0.0660014	0.159026	-0.178795	0.0559832	-0.0661094	-0.0202488
1028	0.356606	0.00144012	-0.0168047	0.193802	-0.255465	0.00739063	0.0848823
1029	0.385217	-0.0869732	0.136194	-0.418114	0.0442885	0.338033	0.167367
1030	0.0340034	0.205756	-0.069022	-0.0473617	0.319599	0.124025	0.0811694
1031	0.698485	0.331109	-0.245555	0.0602751	-0.0869523	0.00732244	0.0475935
1032	0.130064	0.269776	-0.0271264	-0.179216	-0.155847	0.00254219	0.00581895
1033	0.337959	0.0153861	-0.196885	0.156436	0.0731369	-0.0243676	0.113824
1034	-0.0688232	-0.132206	-0.23685	-0.135615	0.313538	0.467583	0.455573
1035	-0.198652	0.0459625	0.458975	-0.244712	0.13632	-0.0443444	0.159878
1036	0.595582	-0.535341	0.221117	-0.0564011	-0.0662328	-0.515612	0.357925
1037	0.475271	-0.108346	0.0164513	0.134853	0.174816	0.0325189	0.364829
1038	-0.0555996	-0.217145	0.0238443	0.363289	-0.211207	0.1936	0.119112
1039	-0.0393728	-0.293831	0.443802	0.271746	0.182369	-0.161452	-0.153947
1040	0.374917	-0.0425075	0.312303	-0.0626124	-0.0323136	0.183634	0.178014
1041	-0.183425	0.00471784	-0.143974	0.171242	-0.0714233	0.134953	0.0122583
1042	0.29707	-0.104488	-0.0883933	0.568322	0.0841794	0.3164	0.0790032
1043	0.0123982	-0.27797	-0.00311184	0.147634	0.24262	0.0365051	-0.0716531
1044	0.202545	-0.0202123	-0.14153	-0.298946	-0.204243	0.291956	-0.262655
1045	0.123752	0.380148	-0.0246566	0.348573	0.123531	-0.265565	-0.373768
1046	0.397466	-0.195892	0.00940119	0.170028	0.260043	-0.197811	0.57606
1047	0.572998	-0.143926	-0.262181	0.329104	0.33942	0.364703	0.0900737
1048	0.15852	-0.60844	-0.0930792	0.387778	0.0880605	0.122446	0.0981328
1049	0.253765	0.0528722	0.380252	0.0413564	-0.244432	0.0841139	0.0459529
1050	0.289898	0.0101479	0.58362	0.225002	-0.00947138	-0.174833	0.202134
1051	0.68538	-0.0986696	0.271531	-0.123485	0.160222	0.368866	0.271226
1052	0.21218	0.110353	-0.082944	-0.215891	0.133488	0.304008	0.00321548
1053	0.39462	0.231478	-0.317063	0.36558	-0.212668	-0.0105975	-0.0531033
1054	0.570526	0.0682933	0.0893129	-0.282523	-0.314443	-0.13327	-0.0713202
1055	0.100527	0.36547	-0.324889	0.112256	-0.102739	0.166749	0.197841
1056	0.491792	-0.248952	0.241552	-0.0977152	0.0582862	0.139397	-0.327919
1057	0.240905	-0.266617	0.261098	0.246593	0.0467238	-0.235988	0.1403
1058	0.444668	-0.0946117	0.0253476	0.243349	-0.315038	0.071052	-0.0920633
1059	0.174974	-0.227802	0.169153	0.0346116	-0.0201463	0.0723546	-0.417288
1060	0.57162	0.287312	0.146743	-0.0511452	-0.401649	0.132705	-0.0253716
1061	0.398435	0.242556	-0.0779207	0.408453	0.104642	-0.120856	0.184669
1062	0.361262	-0.0979405	0.240202	0.090919	0.33562	0.147768	0.46974
1063	0.233357	0.154327	-0.241767	-0.0997083	0.341452	0.273237	0.239739
1064	0.127705	-0.21078	-0.095868	0.114081	0.0842661	-0.190273	0.0559601
1065	0.110632	-0.266249	0.242721	-0.0866468	-0.292611	0.387098	-0.331228
1066	0.321561	0.180991	-0.108767	-0.0119171	-0.117239	-0.0109636	0.318323
1067	0.230626	-0.283794	0.157423	-0.248407	0.223983	0.0973541	0.111463
1068	0.0697662	-0.0408782	-0.03259	0.0324795	0.252594	0.246525	0.209961
1069	0.238588	-0.177699	0.32153	-0.00403222	-0.0179225	-0.156228	-0.17031
1070	0.366681	-0.196614	0.209089	0.242131	-0.255938	0.103024	0.346708
1071	0.353827	-0.00292872	-0.285006	-0.022897	0.224663	0.0283802	0.119847
1072	0.0730041	-0.114424	-0.275183	0.0424427	-0.386304	-0.434119	0.0388066
1073	0.487621	-0.305429	0.319094	0.514172	0.332813	0.258825	0.138108
1074	-0.134989	0.132778	0.427604	-0.149686	0.266146	-0.0287367	0.48657
1075	0.146927	-0.243974	0.107956	-0.33047	0.0751387	0.0802544	0.15584
1076	0.150969	0.291226	-0.204492	0.332607	0.0846494	0.187575	0.198363
1077	0.31835	-0.0240426	-0.0509887	0.254487	-0.0553339	-0.187178	0.0714367
1078	0.184595	-0.258593	0.182541	-0.00576376	-0.34317	-0.166439	0.0142406
1079	0.242976	-0.11651	-0.0714437	0.0286349	0.105346	0.225644	0.160341
1080	-0.183621	0.382342	-0.506218	0.00292904	0.18015	0.297361	0.0800315
1081	0.447068	-0.12833	0.0482625	0.0681416	0.0864957	0.0336255	-0.235733
1082	0.541694	-0.177572	-0.166138	-0.137349	-0.0228476	-0.0710242	-0.185675
1083	0.310721	0.0753993	0.0675918	0.117197	-0.0755019	-0.371379	-0.235646
1084	0.3163	-0.125787	-0.226105	0.099186	-0.449854	-0.110626	-0.386203
1085	0.447756	0.100279	-0.07598	0.363372	-0.203245	0.0932927	-0.0454369
1086	0.401561	-0.25232	0.098763	0.030017	0.0968088	-0.158933	-0.26851
1087	0.384356	-0.158236	-0.0944108	-0.296671	0.436847	-0.136997	-0.0161505
1088	0.232084	0.080269	-0.0547226	0.103827	0.213869	0.299833	-0.216182
1089	0.186779	0.515363	-0.0974037	-0.30757	0.300276	0.0187032	0.0188932
1090	-0.0138208	0.148962	-0.378365	0.197318	-0.263632	0.148689	-0.314163
1091	0.308682	0.226688	-0.0252579	-0.00967282	-0.0229575	0.236081	0.0752262
1092	0.433248	0.362712	-0.0545141	0.0911063	-0.109195	0.172612	0.0372191
1093	0.441497	0.0569968	0.300581	0.10338	0.354064	-0.0549428	-0.168919
1094	0.280634	0.0362601	0.126407	0.15797	-0.255406	0.197917	-0.221973
1095	0.453603	-0.106693	-0.0774891	-0.159187	0.0155251	-0.158232	0.0960325
1096	0.650905	-0.014951	-0.128988	-0.0239975	0.221412	-0.044746	0.0793159
1097	0.218889	-0.204576	0.435091	-0.275583	-0.19641	-0.235004	0.312486
1098	0.164768	-0.117719	0.248539	-0.0550179	0.237638	0.340646	0.0278948
1099	-0.0269721	-0.37004	-0.207929	-0.110177	-0.229184	0.193766	0.371717
1100	0.203687	0.230935	-0.310988	-0.217304	0.111935	-0.0556234	0.207027
1101	-0.225069	-0.31631	-0.412853	0.339677	-0.196597	-0.157942	-0.199093
1102	0.306826	-0.0837618	0.028235	0.020816	-0.204492	-0.173401	-0.0731359
1103	0.124873	-0.113361	0.162105	0.231678	0.0140323	-0.353465	0.119176
1104	0.225384	0.339214	0.491357	-0.106607	0.0757561	0.373959	-0.121025
1105	0.190238	-0.0752375	0.0469274	0.0809701	-0.0452681	0.0422427	-0.250674
1106	0.36884	0.115943	0.285391	-0.148592	0.0187486	0.166843	0.293225
1107	0.283886	-0.419756	0.244769	0.135033	-0.193947	0.0532222	0.311973
1108	0.28608	-0.00224475	0.100971	-0.15787	-0.170401	0.509336	0.0250359
1109	0.195168	-0.0286644	-0.117302	-0.0381069	-0.206313	-0.158431	0.286701
1110	0.352515	-0.141407	-0.0492249	-0.155425	0.0324779	0.276	0.0441209
1111	0.358248	0.00089731	-0.102424	-0.0194669	-0.147146	0.0573345	0.0703383
1112	0.351167	0.134019	-0.117914	0.0052397	-0.288224	0.20394	-0.12912
1113	0.399995	-0.0863609	-0.43637	-0.041727	0.158065	0.0647943	-0.346055
1114	0.29292	0.13241	-0.470598	-0.15297	0.122149	0.363455	-0.290946
1115	0.455893	-0.309371	0.133431	0.085657	0.145563	-0.155455	0.0383013
1116	0.0788073	0.15917	0.320903	0.0438757	0.457656	0.343895	0.416178
1117	0.487186	-0.104496	0.0166737	0.0184917	-0.315396	0.395597	-0.186883
1118	0.528041	0.218488	-0.170483	-0.170332	-0.0815062	0.423741	-0.0148261
1119	-0.0167947	-0.192812	0.254409	-0.0848802	0.331878	-0.135621	0.0118743
1120	0.24109	0.247033	-0.222414	0.26208	0.00241426	-0.0297379	0.471053
1121	0.219859	0.079166	-0.194563	-0.188603	-0.204709	0.206697	0.320922
1122	0.269172	-0.228688	-0.454909	-0.249747	0.0822352	0.0504371	-0.352454
1123	0.0240618	0.0890407	0.371667	-0.173473	0.131193	0.0660443	0.302921
1124	0.246606	0.393675	-0.322973	0.285706	0.160257	0.229345	-0.189608
1125	0.230573	0.148454	-0.147809	-0.0171581	-0.0465683	-0.524437	-0.0838444
1126	0.441172	0.300167	0.141327	-0.250924	0.172983	-0.315565	0.182965
1127	0.0877309	0.310888	-0.254335	-0.0382368	0.369502	0.00657817	-0.227449
1128	0.525579	-0.236727	0.000269163	-0.0638008	0.249138	-0.201997	-0.158721
1129	0.318013	0.594867	-0.119689	0.00461336	-0.0691396	0.436954	-0.0791704
1130	0.218874	-0.386912	-0.236871	0.310406	-0.185858	0.20495	0.342718
1131	0.48593	0.246726	-0.0537356	-0.378564	-0.0881286	0.0906298	0.380239
1132	0.452939	0.0703503	-0.0704921	0.469184	0.185209	-0.0173402	0.228242
1133	0.329574	0.345627	-0.0405466	0.031252	-0.131704	0.207046	-0.098549
1134	0.168495	0.223499	0.306735	-0.256137	0.174308	0.401675	-0.170626
1135	0.172388	0.262358	-0.243599	-0.0517578	-0.0162951	-0.0177332	0.0455468
1136	0.193367	-0.489674	0.205327	-0.0854785	0.275338	-0.225596	-0.153853
1137	0.321776	-0.238399	0.0456072	-0.364904	0.283138	-0.0828688	0.220588
1138	0.430494	0.0144249	0.33716	0.204149	0.333984	-0.106988	0.207882
1139	0.412781	0.176026	-0.229114	-0.158894	-0.233709	-0.248338	0.136454
1140	0.302537	-0.322223	0.247223	-0.442439	-0.207381	0.539707	-0.0542578
1141	0.201401	-0.107224	0.486019	-0.100032	-0.102568	-0.238794	0.10841
1142	0.331573	0.264843	0.400882	-0.0018497	0.299842	0.252233	0.054591
1143	0.299712	-0.0149706	-0.0710859	-0.152818	0.197155	0.542362	0.277805
1144	0.309368	-0.270148	0.218337	0.46417	0.244478	0.343704	-0.0654854
1145	0.464023	0.224906	0.279084	-0.296328	0.22957	0.297238	-0.31078
1146	0.453299	0.236886	0.00501376	-0.00755938	0.526666	0.0532231	0.578588
1147	0.275699	-0.0933267	-0.308616	-0.114243	-0.328179	0.239541	0.0370876
1148	-0.0425642	-0.238148	0.0275473	-0.28217	0.0186446	-0.113796	0.14446
1149	0.0645337	-0.10859	-0.245401	-0.144	0.218759	0.326561	0.441334
1150	0.409671	-0.230222	0.326822	0.142572	-0.460435	-0.285703	-0.214279
1151	0.407768	-0.157075	-0.100743	0.270426	0.0804518	0.0370649	-0.138261
1152	0.169026	0.142883	0.308566	-0.446192	-0.099045	0.11758	-0.0343695
1153	-0.0846994	0.338528	0.283818	-0.109007	-0.206104	-0.170742	0.141101
1154	-0.1647	-0.403144	0.11753	-0.223223	-0.222028	0.148476	0.21912
1155	0.261271	0.21249	-0.153743	-0.264886	-0.155321	-0.184602	0.373236
1156	0.351091	-0.245489	-0.263998	-0.237285	-0.261138	0.0756621	0.138311
1157	0.279155	0.223325	-0.226521	0.130843	-0.0962927	-0.0445934	0.562975
1158	0.491661	0.138003	0.259971	0.301443	0.244982	-0.0556116	-0.326497
1159	0.254418	-0.0727172	0.251192	0.0010174	0.0560381	-0.23885	-0.0717114
1160	0.52357	-0.116466	-0.311876	-0.337095	0.624832	-0.0991471	0.223147
1161	0.114816	0.288746	-0.0993324	0.0978942	-0.201949	0.468358	-0.473003
1162	0.0589435	-0.18735	0.0531543	0.240073	0.12369	-0.0796899	-0.290032
1163	0.211708	0.338214	0.304054	-0.161598	-0.188169	0.0735987	-0.149481
1164	0.501707	-0.187161	0.0307036	-0.0957528	-0.205082	0.127933	0.0960049
1165	0.300689	-0.305731	0.190236	-0.0790084	0.10088	0.277535	-0.446499
1166	0.315664	-0.0811647	-0.0605997	0.105737	0.0141297	0.372617	-0.323719
1167	0.366317	0.132945	0.154936	0.221966	0.206176	-0.109209	0.0854438
1168	0.529621	0.0714595	0.193436	-0.13754	0.241262	0.112567	0.0219074
1169	0.495613	0.0986567	-0.474574	-0.122629	0.286298	0.363767	0.10003
1170	0.156731	0.35613	0.00481414	0.0260964	-0.00633313	0.083635	-0.0564568
1171	-0.0396874	0.18989	-0.0887373	0.396448	0.115063	-0.363707	-0.256212
1172	0.234374	0.307636	-0.185495	-0.27831	0.269658	0.373982	0.424974
1173	0.469545	-0.230609	0.17573	-0.215134	0.26273	0.132655	-0.122081
1174	0.1954	-0.133178	0.0407653	0.266615	-0.134343	0.06534	0.032928
1175	-0.157002	-0.333856	0.22579	0.54637	0.0524617	0.00181615	-0.0642108
1176	-0.00412622	0.416903	-0.158811	0.269852	0.38818	0.0610239	0.280272
1177	0.320774	0.0148323	-0.00451578	0.0877209	0.281444	0.114059	0.0225457
1178	0.626338	-0.078276	-0.0791545	0.134787	0.0928027	0.0537739	-0.181457
1179	0.172245	0.04333	-0.148364	0.206606	-0.144191	-0.1981	-0.197573
1180	0.283467	-0.222164	-0.21071	0.0546966	-0.114061	0.0550451	-0.189711
1181	0.212438	-0.260877	-0.0470726	-0.0363549	-0.193916	0.0308846	0.0361973
1182	0.512037	0.0260845	0.117869	-0.0636796	0.0165576	0.0118894	-0.00823287
1183	0.0966788	-0.000561457	0.432992	0.141253	0.0142642	-0.0662978	-0.416911
1184	0.207268	0.528004	0.0209535	0.0682311	-0.0315781	-0.125413	-0.489819
1185	-0.00197812	-0.0684135	0.149748	-0.247169	0.0959832	-0.112608	-0.153947
1186	0.465271	-0.175098	-0.575831	0.133071	0.224059	0.256979	0.141586
1187	0.31029	-0.168097	-0.101906	0.217923	0.553516	-0.221145	-0.00262771
1188	0.401092	-0.172353	-0.0627712	0.0702348	-0.063411	0.262348	0.0919918
1189	0.184477	-0.0275618	0.261642	-0.029517	0.234779	-0.0802728	-0.0265738
1190	0.499076	0.266872	0.0405192	-0.309871	0.0696251	0.0848084	0.0508481
1191	0.580404	-0.0204487	0.142824	-0.130405	-0.175805	-0.0399081	-0.232162
1192	0.287153	-0.0939524	0.184866	-0.0731883	0.108849	-0.420736	0.225135
1193	0.0767242	0.0171956	0.38786	-0.00759518	-0.293824	-0.0803417	-0.114314
1194	0.252538	-0.0446829	0.100262	0.27599	-0.0967829	-0.115236	-0.068574
1195	0.121484	0.0840199	-0.278532	0.075947	0.0218388	0.330327	0.201485
1196	0.621399	-0.309169	-0.0566763	-0.0826735	-0.0506185	-0.304545	0.296059
1197	0.440251	0.0429653	-0.266065	0.109247	0.244838	-0.245832	-0.416238
1198	0.32283	-0.0318378	-0.0969583	-0.0831944	0.0486884	-0.207294	0.0123549
1199	0.178737	0.344877	0.0582773	0.0208142	-0.108742	-0.0217827	0.0255936
1200	0.426291	0.0148534	-0.294166	-0.020099	-0.397116	-0.314029	0.326711
1201	0.461846	0.222249	-0.237251	-0.165792	-0.0181928	0.340445	-0.005579
1202	0.316919	0.283056	-0.0804266	-0.148818	0.216892	-0.0459937	0.0794364
1203	0.248286	-0.332299	-0.279162	0.33092	-0.0414263	0.299551	-0.175986
1204	0.260102	0.554844	0.0320626	-0.111026	-0.101601	-0.0187067	0.462176
1205	0.324633	-0.118401	-0.356582	-0.0386706	0.284141	-0.264568	0.305776
1206	0.0598847	-0.0664507	-0.213475	0.13528	0.236599	0.0178912	-0.154261
1207	0.153122	0.231502	0.0940043	0.332807	0.143311	-0.0715728	-0.237968
1208	0.277413	-0.374994	0.0480985	0.253277	0.0628395	0.34645	0.0843134
1209	0.499751	-0.122632	-0.106781	-0.328311	0.156235	0.188278	-0.0439471
1210	0.309896	0.107073	-0.23486	0.173345	-0.196372	-0.112779	-0.468582
1211	0.563437	-0.577817	0.0410642	0.13071	0.298221	-0.0664873	0.0542346
1212	-0.225054	-0.112015	0.106124	-0.166795	0.180524	0.0353274	-0.0351544
1213	0.163384	-0.00547215	0.17647	-0.0507492	0.207292	0.0588093	0.391261
1214	0.166932	0.021711	0.0111307	0.0461011	0.113738	-0.234964	-0.209472
1215	0.31192	0.359003	0.105906	-0.31726	-0.439455	0.242098	-0.177467
1216	0.422398	-0.103481	-0.247306	0.0404885	-0.327137	0.403201	-0.207647
1217	0.195716	0.165545	0.227014	0.00892163	0.22175	0.311268	0.0177585
1218	0.147736	0.0252409	-0.00569431	-0.159037	-0.2707	-0.18549	0.10604
1219	0.247501	-0.0859051	0.327268	-0.192523	0.0381051	-0.0570401	0.275371
1220	0.274879	0.0147577	0.0743781	-0.210808	-0.0865516	-0.082273	0.155945
1221	0.208942	-0.534561	0.17684	0.327085	0.33859	-0.0127562	-0.00109402
1222	0.223608	-0.144414	0.314859	0.214056	-0.302189	-0.320571	0.210455
1223	-0.0431947	0.0176743	-0.0992166	0.0606686	0.31029	0.278747	0.0548875
1224	0.204145	0.0369492	0.0662634	0.289344	-0.277089	0.360206	0.164327
1225	0.424163	0.231836	-0.037023	-0.0852859	0.0285194	0.0464507	-0.12586
1226	0.242766	0.16742	-0.198467	0.219467	-0.141275	0.0408375	0.108811
1227	0.436177	0.114895	-0.359761	0.392391	0.00871103	0.107043	0.465952
1228	0.129425	0.179109	-0.294652	-0.487591	-0.32254	0.207037	-0.0450583
1229	0.201646	-0.138173	0.107789	-0.00903788	-0.132213	-0.031867	0.213361
1230	0.375917	0.144389	0.0356012	-0.375486	0.16967	-0.199882	-0.382866
1231	-0.679267	0.375731	0.143914	-0.144389	0.00113663	0.099951	0.0460443
1232	-0.0354849	-0.268487	0.302812	0.263296	0.127831	-0.0324652	0.0419415
1233	0.404976	0.0594088	-0.00186236	-0.142565	0.0642932	-0.151419	0.320166
1234	0.217467	-0.0680608	0.234948	-0.0652046	-0.36935	0.127369	0.13767
1235	-0.0788489	-0.0735261	0.27664	-0.0309258	0.292905	0.443319	-0.0340754
1236	-0.0691392	-0.172427	0.239611	-0.15766	0.236221	-0.0218174	0.132581
1237	0.253899	0.088682	0.378375	-0.0221567	-0.397216	0.284257	0.445125
1238	0.0793413	0.1891	-0.0305862	0.200388	0.382474	-0.169021	0.0768883
1239	0.200423	0.061889	0.0355657	-0.197933	-0.00232024	0.281802	-0.248281
1240	0.172434	0.101425	0.359988	0.459588	0.113981	0.0225889	0.101628
1241	0.501235	-0.0697105	-0.364144	0.354674	0.134459	0.336707	0.0498139
1242	0.160109	0.0787979	0.139964	-0.0108576	0.0869508	-0.362021	-0.25651
1243	0.45914	-0.0124061	-0.462895	0.210722	0.221364	0.255767	-0.0176438
1244	0.377849	-0.247769	-0.105014	0.249368	0.017332	0.448766	-0.262893
1245	0.303913	-0.118581	-0.257155	-0.0101018	0.00960346	0.0547059	-0.137026
1246	0.299863	-0.109282	-0.225953	0.472096	0.12137	-0.12527	-0.364373
1247	0.40187	0.111037	-0.0247007	0.13002	0.00867688	-0.0509682	0.131862
1248	-0.107793	0.101902	-0.223194	0.211934	-0.0821515	0.0228241	0.11287
1249	0.198281	-0.21705	-0.257981	0.0667806	-0.127144	0.267401	-0.182246
1250	0.243244	0.220074	0.0743533	-0.225147	0.0324273	-0.321924	-0.0802346
1251	0.207212	0.292222	-0.143169	-0.296762	0.203669	-0.017655	0.22426
1252	0.0804677	-0.126054	0.419158	0.0889836	-0.196859	0.390202	0.129667
1253	0.395861	0.356799	0.212392	0.285803	-0.0449464	-0.0325396	-0.296476
1254	0.0823401	-0.0354565	-0.233431	0.141222	0.123805	0.186813	-0.2988
1255	0.202644	-0.0455692	-0.297481	0.000893056	0.509818	0.335976	0.207217
1256	0.371531	-0.0891029	0.216241	-0.186768	-0.303732	0.157778	-0.592241
1257	0.341737	-0.337285	0.29904	0.0929718	0.035958	0.306914	0.107986
1258	0.346837	0.318501	0.190096	0.44175	-0.1235	0.216149	-0.192074
1259	0.495365	-0.145907	0.189593	0.432115	-0.0237116	-0.283402	-0.08446
1260	0.298337	-0.0948684	0.122697	-0.0649943	0.175357	0.196853	-0.0952705
1261	0.376956	-0.0281559	-0.0236976	0.278064	-0.15039	0.362482	0.305534
1262	0.0831777	-0.0609174	-0.257529	-0.168593	0.230572	0.0958547	0.108699
1263	0.102353	0.0442067	0.178257	0.122507	0.169064	-0.2679	-0.0736242
1264	0.160371	0.011972	-0.401506	0.335959	0.221859	-0.0557242	0.104614
1265	0.208861	0.139133	-0.283387	0.319045	-0.270749	0.10615	0.228482
1266	0.381544	-0.355411	0.0679279	-0.30256	0.238304	-0.0482402	-0.0484892
1267	0.313134	-0.144023	-0.331866	0.0773433	0.202101	-0.120029	0.173467
1268	0.303218	-0.0294712	-0.203844	-0.0149811	-0.174235	0.164149	-0.331905
1269	0.186951	-0.28013	0.245634	0.0905098	0.603068	0.0115186	0.327224
1270	0.2841	0.0415767	0.334316	0.0561457	0.175864	-0.302648	0.277283
1271	-0.00969152	-0.133665	0.231169	0.00711477	0.326814	-0.191982	0.198984
1272	0.466168	0.142598	0.639297	0.259339	-0.0399445	-0.0576315	0.486519
1273	0.329516	0.588373	0.0306693	-0.290438	-0.220514	-0.15279	0.082402
1274	0.282145	0.0645965	-0.138821	0.0199478	-0.344371	0.10229	0.0596901
1275	0.470144	-0.0855075	-0.185851	0.192005	0.281763	-0.0622835	0.27254
1276	0.0876876	-0.23304	0.28464	-0.117693	-0.0114229	0.0788247	-0.00243356
1277	-0.105548	-0.178244	0.571281	0.168658	-0.0554296	0.188083	0.195714
1278	0.195908	0.127435	0.206498	0.116102	-0.0487502	0.183888	0.032774
1279	0.469313	0.281904	-0.203271	-0.118313	0.0278021	0.27272	0.112242
1280	0.15617	0.290235	-0.00965858	0.0650427	0.112607	0.330014	0.10996
1281	0.474445	-0.0995973	0.0240506	0.286905	0.0319867	0.416208	0.325448
1282	0.446175	-0.319637	-0.363276	-0.114282	0.131453	0.313683	0.221326
1283	0.38238	0.166765	0.109467	0.257772	-0.185264	0.13209	-0.151168
1284	0.187946	-0.167004	-0.23907	0.0208943	0.0791729	0.242902	-0.220899
1285	0.264053	0.0236921	-0.249878	-0.0993288	-0.092746	0.0220713	0.0870927
1286	0.329632	0.23598	-0.411617	0.167931	0.290998	-0.0686973	-0.0277892
1287	-0.107941	-0.49058	0.0735449	0.226325	0.0592818	0.274539	0.183653
1288	0.501086	0.303173	0.158953	0.0347779	-0.30009	-0.299508	-0.0991963
1289	0.379888	0.159127	-0.0991865	0.575777	-0.143785	-0.0035892	0.33804
1290	0.338724	-0.110729	-0.252397	0.0186376	0.163129	-0.204177	-0.212487
1291	0.259309	0.218559	0.109314	-0.250327	0.155758	0.0681736	0.386589
1292	0.344507	0.164031	0.0108123	0.335104	0.16527	0.0438683	0.206558
1293	0.228758	0.224529	-0.0744022	-0.155992	-0.196084	0.141883	0.15288
1294	0.338605	0.269944	-0.275286	0.0416114	0.342137	-0.108727	0.346275
1295	0.104595	0.0422239	0.00988785	-0.157234	-0.457523	0.164427	0.188034
1296	0.206627	-0.241682	0.155711	-0.048737	-0.150172	0.267195	-0.347876
1297	0.290508	0.210849	-0.127434	0.157509	0.165342	-0.0236435	0.341923
1298	-0.139168	0.115883	0.147422	0.190448	-0.0254978	-0.170988	-0.120025
1299	0.33815	-0.0418882	0.207759	-0.0471193	-0.348681	0.206259	0.0633755
1300	-0.484083	0.313025	0.329367	-0.278108	-0.159556	-0.0237458	-0.0576102
1301	0.180316	-0.4514	0.284623	-0.0536987	-0.392245	0.30081	-0.14996
1302	-0.025095	0.29593	-0.0802482	0.10244	-0.0994905	0.254213	-0.0119695
1303	0.14084	0.257539	-0.0929114	0.0684649	-0.116266	-0.310545	0.337836
1304	0.453651	0.0183433	0.263953	-0.30837	0.158109	-0.0339365	0.219033
1305	0.360252	-0.109842	0.148524	0.0557978	-0.321004	0.054013	-0.289374
1306	-0.130578	-0.101127	0.206911	0.109524	0.334904	-0.102199	0.242988
1307	0.0180146	0.173234	-0.42226	0.0104419	-0.180586	-0.0216242	0.399147
1308	0.370332	-0.0211308	0.555968	0.0905106	0.359529	0.0131562	-0.0438933
1309	0.28411	-0.0153778	0.497586	0.343829	-0.151243	0.199002	0.0554198
1310	0.0809416	0.275524	0.119665	0.0973	0.013349	0.0200293	-0.105001
1311	0.123454	0.370087	0.102799	0.395994	0.0885566	0.36749	0.0466838
1312	0.171362	0.114524	0.100722	0.342165	0.0472785	-0.166136	0.223456
1313	0.0281072	0.0635392	0.465864	-0.239315	0.0765316	-0.400054	0.48546
1314	0.400323	0.203924	-0.0374018	0.0860501	-0.0751928	0.0644299	-0.129453
1315	0.24408	0.182076	-0.0383759	-0.026428	0.205143	0.0156406	-0.0524296
1316	0.44628	-0.216905	-0.228883	0.0873611	-0.134313	0.559645	0.141
1317	0.358112	0.328639	-0.0965878	-0.0197301	0.233362	-0.172226	-0.0991144
1318	0.260245	-0.00969223	-0.0472649	0.566178	-0.0863699	-0.0118519	0.123986
1319	0.341242	-0.224472	0.203134	-0.190595	-0.273541	0.538468	-0.573139
1320	0.344032	-0.174516	-0.262724	0.287624	0.0829812	-0.204949	-0.11867
1321	0.349971	-0.028221	-0.0497344	0.0378326	-0.204213	0.327068	-0.0859877
1322	0.0440677	0.228564	-0.154052	-0.382119	0.0933428	-0.109199	-0.0994885
1323	0.250771	-0.0498785	0.119655	-0.321053	0.373865	0.0797201	0.2975
1324	0.219199	0.074544	0.180523	-0.216168	0.101398	-0.266654	-0.0160423
1325	-0.186466	0.124449	0.15852	0.454355	-0.109097	-0.351345	0.116939
1326	0.525158	0.217251	-0.0248697	0.0607075	0.032447	0.378561	0.300301
1327	0.335105	0.180285	-0.270477	-0.0930611	0.0674407	-0.113789	0.207078
1328	0.478713	-0.0789862	0.0562954	-0.0161187	0.284456	0.148004	-0.034508
1329	-0.296988	-0.304359	-0.124972	0.170061	0.170574	0.113628	0.173618
1330	0.369738	-0.0348692	0.0762143	0.00504786	0.0724179	-0.192777	0.182184
1331	-0.0328742	0.00893264	0.217807	-0.0552845	-0.160179	-0.077111	-0.099665
1332	0.094752	-0.0377443	0.258219	0.211417	-0.1591	0.283154	0.059352
1333	-0.310143	0.153596	0.0197538	-0.120802	0.16867	-0.00701841	-0.103066
1334	0.215314	-0.213827	-0.262815	-0.060985	-0.366803	-0.0557332	0.248655
1335	0.322306	0.236523	-0.177082	0.117971	0.392524	-0.179841	0.263969
1336	0.0708537	0.0482466	0.495131	-0.498063	-0.0742756	-0.167988	0.0253385
1337	-0.00480398	-0.188127	0.491543	-0.0676878	0.00163097	0.358898	0.0357426
1338	-0.37629	0.528133	0.214186	-0.13792	-0.129903	-0.0586016	0.0863547
1339	-0.0511896	0.212381	0.187005	-0.134326	-0.253527	-0.105964	0.258442
1340	0.353169	-0.096402	-0.029991	0.23373	-0.0414596	-0.19092	0.0719083
1341	0.331544	0.0880871	0.0701453	-0.0828563	0.370208	0.253098	0.0193711
1342	0.125833	-0.197457	0.38394	0.259927	-0.222642	-0.262577	-0.0895967
1343	0.337877	0.0836391	-0.223148	0.0142606	0.485182	0.151516	-0.411525
1344	0.0254764	0.177277	-0.14665	0.0418544	0.0389158	0.0110718	-0.403726
1345	0.326382	0.0194135	-0.509861	-0.0899484	0.419699	0.308465	0.168619
1346	0.0821925	0.401021	0.220869	-0.0842696	-0.20817	0.186241	0.0139732
1347	0.289504	0.184692	0.191838	-0.137893	0.0595943	0.139064	-0.0260991
1348	0.3695	0.329405	-0.0258829	0.185272	0.39394	-0.000245127	0.280409
1349	0.40549	-0.0107389	0.14095	0.0312218	-0.237424	0.105401	0.0799609
1350	0.351089	-0.311907	-0.252516	0.0489254	0.251254	0.203287	0.240327
1351	0.221383	0.0899299	-0.113569	0.0814551	0.152208	-0.441991	0.126282
1352	0.233107	0.19475	-0.0694623	0.183294	-0.0797795	-0.129809	-0.0337679
1353	0.34394	0.332104	0.0586003	-0.156218	-0.114141	0.539437	-0.228701
1354	0.0424909	0.209761	0.158121	0.0941594	0.199842	0.0552566	-0.217431
1355	0.42683	0.0906881	-0.141742	0.0311997	-0.52915	0.127211	0.0114704
1356	0.47733	0.0372886	-0.107559	-0.316937	-0.211417	-0.172517	-0.0650267
1357	0.154146	0.202361	-0.214649	-0.0642938	-0.184957	0.00710016	-0.117428
1358	0.166102	0.247575	-0.179944	-0.37761	0.360361	0.186564	0.0812925
1359	0.135087	0.20046	0.361868	-0.151824	-0.0393634	-0.0668701	-0.111142
1360	0.222488	0.308408	-0.0373657	0.265259	0.056329	0.448835	-0.349603
1361	0.186714	0.0849071	0.321017	0.258402	-0.241501	-0.283755	0.15104
1362	0.110633	-0.238624	-0.0402455	-0.00418781	-0.230272	0.0938737	-0.107829
1363	0.41578	-0.393753	-0.157424	-0.0596659	-0.289723	-0.106007	-0.612223
1364	0.436022	-0.0193413	0.320347	0.407383	-0.199016	-0.215927	-0.294171
1365	0.0814931	0.192201	-0.3668	-0.169561	0.0667728	-0.0524272	-0.0917218
1366	0.0705181	-0.110593	0.31153	-0.159664	-0.115418	0.0347889	0.00845277
1367	0.16268	0.182215	0.0581226	-0.0123226	0.120659	0.034912	0.199391
1368	0.367858	-0.130025	0.240576	0.240463	-0.0037591	-0.111786	0.225593
1369	-0.0613402	-0.204916	-0.101382	-0.0151489	-0.0912123	0.411106	0.127378
1370	-0.126243	0.19019	0.140063	-0.0671211	0.194741	0.193525	-0.016401
1371	0.305639	0.122705	0.0480104	0.396473	-0.0359346	0.182956	-0.0842045
1372	0.349933	-0.0528796	0.708695	-0.199839	0.158675	0.154808	0.273151
1373	0.450652	-0.108014	-0.194529	0.287174	-0.0530917	0.37461	0.603952
1374	0.126522	-0.295317	-0.212595	-0.0903762	0.129928	0.118367	-0.0368822
1375	0.379246	0.00551394	-0.153416	-0.0591738	0.0855475	0.0646968	0.474663
1376	0.191139	-0.0755855	-0.0491216	-0.006425	0.331112	-0.227505	0.407151
1377	0.374235	0.0338059	0.230013	0.181421	-0.0586551	-0.137439	0.146756
1378	0.350817	-0.191489	0.0417955	0.196701	-0.219549	0.230594	0.19086
1379	0.324625	0.197988	-0.117073	-0.226248	0.234805	0.182523	0.229113
1380	0.230621	-0.123454	-0.00722563	0.128575	-0.156929	0.204989	-0.284114
1381	0.415828	-0.132066	-0.203325	-0.0164168	0.193595	0.0899513	0.234519
1382	0.0239473	0.235819	-0.32978	-0.112935	0.13342	0.000196876	0.18649
1383	0.453035	-0.0509997	0.422934	-0.0370447	-0.109379	0.234778	-0.0541731
1384	0.500453	0.0116588	-0.21829	0.055003	-0.0790784	0.0037268	-0.227199
1385	0.326232	-0.17694	-0.0986177	0.0247706	0.0891624	-0.0280457	-0.113006
1386	0.204171	-0.0721602	0.449316	-0.0265321	0.112351	0.276271	0.129458
1387	0.147632	-0.0995369	-0.239705	-0.147729	0.233632	-0.433928	-0.047811
1388	0.483532	-0.187031	0.15046	-0.251104	0.176106	-0.10399	-0.36164
1389	0.290967	0.27813	0.272032	-0.186907	-0.0963161	0.256012	-0.103526
1390	0.155907	-0.039266	0.103773	-0.125736	0.343851	0.240817	0.183428
1391	0.528004	0.0158883	0.0435572	0.122671	0.501864	-0.265405	-0.0729854
1392	0.438692	-0.649913	0.167136	-0.145057	0.156312	-0.247145	-0.0821363
1393	0.348341	-0.217526	0.12705	0.392577	-0.0401183	-0.304933	-0.344766
1394	0.300643	-0.0454878	0.332274	-0.0735053	-0.303168	-0.0643351	0.504118
1395	0.337229	-0.517506	-0.0545371	0.533381	-0.0780285	-0.280594	0.00779279
1396	0.319068	-0.200194	0.151176	0.156974	-0.196697	0.360372	-0.139911
1397	0.196844	-0.429912	-0.337971	0.470581	0.0558958	0.252386	-0.00984238
1398	0.352322	0.207644	0.173286	0.0536602	0.393002	0.0557783	0.0025494
1399	0.18708	0.0748584	0.0842495	-0.0359678	0.0269035	0.0167768	0.00840535
1400	0.324842	-0.0351647	0.119039	0.230585	0.0731632	0.139461	-0.171959
1401	0.255434	0.084982	0.424938	-0.132907	-0.0567966	0.580304	0.229446
1402	0.56953	0.366016	0.164879	0.363916	0.0516114	0.27603	0.326848
1403	0.480379	-0.0900744	0.269223	-0.255726	0.161358	0.11082	0.249876
1404	0.507062	-0.0759232	0.257973	0.0268083	0.146031	-0.0518244	0.199531
1405	0.318646	0.0918901	0.0748816	0.0354261	0.0813273	-0.389737	0.126877
1406	0.150788	-0.0496782	0.41763	-0.179221	0.445935	-0.102693	0.37772
1407	0.243472	0.123545	-0.302702	0.174645	-0.0546637	-0.18703	-0.227003
1408	0.147916	0.190508	0.161271	-0.229438	-0.0474602	-0.0819692	0.00143167
1409	0.108741	-0.0474272	0.181634	-0.231489	-0.089095	-0.162644	0.192854
1410	0.0355978	-0.0787669	0.184474	0.205709	0.199773	-0.216763	0.0294067
1411	0.239824	-0.0220881	0.152979	0.28019	0.0486709	0.254466	-0.114086
1412	0.0201768	0.0920034	0.332834	0.127557	0.112687	0.355065	0.38406
1413	0.276677	0.187007	-0.205842	-0.453911	-0.179608	0.469122	0.249978
1414	0.31483	-0.0363113	0.0178362	0.0217369	0.000714579	-0.10454	-0.177601
1415	0.294972	-0.221476	0.242759	0.258921	-0.120748	0.0711742	-0.215523
1416	0.428892	-0.0311972	-0.353063	0.0582647	0.046679	-0.156945	-0.160182
1417	0.247775	0.0310281	0.443933	-0.164704	-0.0538386	0.275402	0.305301
1418	-0.136758	0.136906	-0.0323536	0.00778431	-0.268363	-0.142033	0.0849215
1419	0.401832	-0.259423	0.276697	-0.281088	0.183077	-0.0176658	0.196508
1420	-0.261201	0.0825834	-0.217146	0.088415	-0.0623422	-0.0794504	0.180414
1421	0.208259	0.337093	-0.100209	0.101557	0.214106	0.345039	-0.160973
1422	0.344039	-0.207724	-0.269037	0.214223	-0.160478	0.117297	0.382704
1423	0.301506	-0.156861	0.0938128	0.138894	-0.0979327	0.0574371	-0.404462
1424	0.602312	0.0479613	-0.156242	-0.108135	-0.0562785	-0.202931	-0.129853
1425	0.295296	0.337032	0.158562	0.390098	0.312217	-0.223793	0.23382
1426	0.323114	-0.353464	0.248649	0.27171	-0.107898	-0.212661	0.295745
1427	0.572256	-0.0625483	-0.0409366	-0.00242173	0.182646	0.231572	0.190936
1428	-0.0997091	0.256704	0.150185	0.119209	-0.0548042	-0.0784698	0.175092
1429	0.177899	0.214488	-0.299816	0.341892	-0.0126327	-0.16147	0.0668279
1430	0.0169089	0.071079	0.108648	-0.113066	0.0490982	0.0432562	-0.0601357
1431	-0.065305	-0.505514	0.105324	0.238572	-0.0815833	0.185712	0.105248
1432	0.165592	0.20039	-0.25116	-0.145989	0.156771	0.368351	-0.129001
1433	0.310965	-0.321286	0.00989111	-0.179003	0.193831	0.216197	0.520021
1434	0.479032	-0.253184	-0.105748	-0.253909	0.159686	0.283332	-0.0471086
1435	0.0954	-0.01579	0.146547	-0.114955	0.201681	0.228299	-0.265366
1436	0.597341	0.0116473	-0.194191	-0.260065	0.0327906	0.310171	0.200657
1437	0.5247	-0.358481	-0.148477	-0.0161319	0.202801	-0.281564	0.261875
1438	-0.0412292	0.485861	-0.151203	0.192427	0.342421	0.386331	0.285679
1439	0.336176	0.0517131	-0.0556775	0.335176	-0.132003	-0.319096	-0.0215419
1440	0.0389646	0.180197	-0.135931	-0.0473413	0.00596803	-0.338388	0.469312
1441	0.0362453	0.22963	-0.272652	-0.160073	0.104964	-0.0281289	0.0694445
1442	0.597587	-0.409148	-0.056349	0.322815	-0.0773356	0.183326	0.110336
1443	-0.0838911	0.323859	-0.168646	-0.0330485	-0.16536	0.00386737	0.0671889
1444	0.444157	-0.417909	-0.514224	0.538808	0.195231	0.093515	-0.158676
1445	0.309775	-0.0955439	-0.216785	0.152951	0.0738028	0.19012	0.150218
1446	0.00361504	0.212489	-0.38822	0.155547	0.168301	0.00671165	0.27523
1447	0.28159	0.568185	-0.0433572	-0.0341855	-0.375336	-0.0759203	-0.074294
1448	0.256819	0.37083	-0.245142	-0.160895	0.0891627	0.213011	0.328818
1449	0.417194	0.156071	-0.313264	-0.139109	0.00131021	-0.395174	0.0856516
1450	0.12436	-0.190311	0.103586	-0.272666	0.220237	-0.373461	-0.171021
1451	0.182555	-0.0931013	-0.137133	-0.252794	-0.0617293	0.0774238	0.116675
1452	0.457134	-0.00396441	0.488809	-0.430055	-0.406719	-0.182245	-0.0935382
1453	0.565061	-0.0770989	0.124792	0.0107961	0.169977	-0.214977	-0.188779
1454	0.0953627	0.190417	0.357551	0.0138052	0.365055	-0.0979378	-0.228098
1455	0.471281	0.0958368	-0.108995	0.0647456	-0.116392	0.303203	0.324375
1456	0.116117	-0.134369	0.036185	0.152519	0.278286	-0.0932308	0.297844
1457	0.0900437	-0.218921	0.175524	-0.124818	-0.0841331	-0.169561	-0.0690318
1458	0.437017	0.174998	0.00989043	-0.114213	-0.0219267	0.428688	0.0747896
1459	0.0744899	0.275812	0.151452	-0.333388	0.150069	-0.253689	-0.322733
1460	0.173164	0.249426	0.316816	0.276751	-0.0977958	-0.0796845	-0.0606352
1461	0.200191	0.248386	-0.196655	-0.0556428	0.00381077	0.0499896	0.160269
1462	0.422815	-0.0336016	0.181407	-0.419215	0.224876	-0.261867	-0.115464
1463	-0.255156	0.378402	-0.0408746	0.214422	0.141152	-0.211389	0.338181
1464	0.246869	-0.0527719	0.432679	-0.0954697	0.114429	-0.127175	0.123868
1465	-0.42098	0.0772389	-0.302307	-0.083133	0.111362	0.309316	0.0913504
1466	0.0410565	0.1654	0.254982	0.140431	0.0516938	0.224049	0.0815267
1467	0.122651	0.27126	0.227392	0.251742	-0.00831223	0.260862	0.239453
1468	0.248046	0.300228	-0.058302	-0.157232	0.173502	-0.0639869	0.382865
1469	0.132535	-0.0180472	-0.125826	0.00833582	0.00157978	-0.142897	0.331828
1470	0.156096	-0.225258	-0.126647	-0.138829	-0.0868301	0.0178778	0.265518
1471	0.0742641	0.0578462	0.176603	-0.243207	-0.0326586	-0.295267	0.295025
1472	0.303986	0.146971	-0.0604003	-0.011118	-0.238417	-0.117298	-0.0124128
1473	0.423084	-0.209428	-0.418394	0.277432	0.0714863	-0.128258	-0.0420048
1474	-0.0333564	0.170382	0.365032	-0.217488	0.193474	-0.280478	-0.134139
1475	-0.131805	0.36403	-0.105682	0.378377	0.107572	-0.168828	0.0495341
1476	0.294189	-0.0420392	0.269686	-0.0693548	0.181887	-0.0440125	-0.0367234
1477	0.366272	-0.112944	-0.08637	0.148399	0.346803	-0.144754	-0.0761105
1478	0.309191	0.151298	-0.0167146	0.293569	-0.132472	0.149245	-0.0853705
1479	0.405482	-0.158868	-0.199328	-0.106922	-0.154891	0.225549	-0.366486
1480	0.370823	-0.426014	-0.095085	-0.273155	0.356648	-0.228731	0.11873
1481	0.399503	0.213643	0.132357	-0.521183	0.477112	0.11799	0.189432
1482	-0.0741626	-0.220958	0.126133	-0.13512	-0.000101467	0.0232194	0.0333137
1483	0.542542	0.218074	-0.0754082	0.452023	0.328203	0.411533	0.118341
1484	0.272143	-0.0143017	0.103632	0.273829	-0.0245207	-0.0776689	0.197089
1485	0.0819408	-0.0304093	0.0515193	-0.493026	0.0945001	0.230464	0.0199704
1486	0.234988	0.14717	-0.298845	0.384129	0.01736	-0.0555776	-0.499479
1487	0.279013	-0.215725	-0.0444549	-0.375644	-0.167624	0.136219	-0.0929153
1488	0.532652	0.0718	-0.184442	-0.144223	-0.00944423	-0.21829	0.312531
1489	0.148993	-0.0345018	-0.265809	0.0653342	0.03839	-0.347094	0.0661603
1490	0.272172	-0.284516	-0.375385	-0.184971	0.0360755	-0.173901	0.2568
1491	0.372366	-0.147707	-0.358274	0.46617	0.155192	-0.0552225	0.428738
1492	0.532831	-0.106555	0.0456514	0.524912	-0.0749515	0.0635052	0.222534
1493	0.0399797	0.282249	0.036782	-0.0827819	-0.233898	0.313604	-0.144299
1494	-0.050199	0.0454496	0.0554574	0.112766	0.0606816	0.0408762	0.353887
1495	0.420404	-0.0207188	0.0115563	-0.164924	0.13531	0.206771	-0.0309845
1496	0.120516	0.340674	-0.304712	-0.438165	-0.000918941	0.0144656	0.352117
1497	0.185433	0.20405	-0.295161	0.279033	-0.13701	-0.250757	-0.191273
1498	0.162457	0.0388318	-0.230403	0.359748	0.0613015	0.0513371	0.0617568
1499	0.246694	-0.172182	-0.199169	0.0803547	0.227086	0.00758367	-0.0397769
1500	0.513915	-0.0905636	-0.283985	0.275277	0.242276	-0.101746	-0.0140758
1501	0.263254	-0.121004	-0.0794885	0.192665	0.228814	0.180367	0.0171874
1502	0.36505	-0.0701554	0.110729	0.173625	0.018542	-0.324233	0.181773
1503	0.515738	0.107672	0.144452	0.0565176	0.424748	-0.00900218	0.117172
1504	0.205587	0.0184732	-0.311733	-0.0329357	-0.157774	0.0132585	0.157155
1505	0.428985	-0.0994785	0.0630306	-0.234303	0.345367	-0.27499	0.191966
1506	0.448872	0.0548759	0.0136718	-0.37927	0.133206	0.0216436	0.354772
1507	0.349275	-0.349826	0.0123983	0.275321	0.270606	-0.322986	-0.134179
1508	0.220271	0.0979386	-0.218226	0.03233	0.100252	-0.00179374	0.006423
1509	-0.122554	0.29275	0.141388	0.169774	-0.260995	0.0558345	0.121879
1510	0.205815	0.0742595	-0.125179	-0.0610744	0.346338	-0.684287	0.286832
1511	0.337343	0.0645905	-0.266767	-0.162012	-0.078872	0.178144	0.0474034
1512	0.330221	-0.052764	0.243159	0.294775	0.023714	0.320658	0.355638
1513	0.35965	-0.0576624	-0.197214	-0.102231	0.37477	-0.0517906	0.0387825
1514	0.405766	-0.12939	0.0765573	-0.146291	-0.241246	0.127534	0.00726768
1515	0.243011	0.0653115	-0.0442294	0.101244	-0.0893666	0.11903	0.310354
1516	0.578015	-0.341817	0.445952	-0.0134586	0.331229	-0.1728	0.346888
1517	0.124375	-0.508847	0.24296	0.175341	-0.0940772	0.277477	0.469056
1518	0.457827	-0.245586	-0.147182	-0.345324	0.127259	0.122809	0.164177
1519	0.21428	0.225105	0.229698	0.224558	-0.159794	0.0719614	-0.234401
1520	0.15022	0.0586646	0.393462	0.0989314	0.116077	-0.0724759	0.398857
1521	0.385211	-0.313106	0.428962	-0.155182	0.0975728	0.118734	0.229115
1522	0.206599	0.0537596	-0.34532	-0.000340728	0.0386568	-0.0658609	0.17786
1523	0.643752	0.185982	0.00486495	0.0433444	-0.0272234	0.078425	0.0438758
1524	0.327177	0.0675328	-0.0583626	-0.0419508	0.0429415	0.217314	0.179972
1525	-0.430481	-0.245774	0.175667	-0.0190504	0.013725	0.0975966	0.0765221
1526	0.510032	-0.221281	-0.0924036	-0.337288	-0.305621	-0.00896113	0.0702146
1527	0.168151	-0.0533933	0.00421141	0.0749574	0.24203	-0.171041	0.135063
1528	0.0250133	-0.195128	0.180614	-0.0210811	-0.0497316	-0.172019	0.342978
1529	0.0828734	0.337095	-0.158033	0.290131	-0.0676665	-0.0934175	0.0308198
1530	0.518248	-0.102657	-0.147114	-0.0784057	0.0774945	-0.0513949	0.107538
1531	0.332603	-0.199191	-0.101863	0.431228	0.148957	0.401009	0.0778338
1532	0.00959232	0.10579	-0.284571	0.124828	0.382094	0.0700436	-0.285207
1533	0.0266304	0.218794	-0.218677	0.335233	0.289931	-0.000502723	0.129595
1534	0.322809	0.18542	-0.15459	-0.0161696	0.206388	0.440761	-0.277034
1535	0.290228	0.258521	0.130138	-0.187894	0.066534	0.145516	0.137129
1536	0.503989	-0.0557932	-0.297784	0.0207495	0.244304	-0.181118	0.320088
1537	0.368866	-0.258366	0.0103059	-0.0411643	0.0486265	0.34731	0.288667
1538	0.520667	-0.0363561	-0.0178413	0.217488	0.237211	0.189447	-0.115822
1539	0.379131	-0.296498	0.327608	0.148179	0.119845	0.297699	-0.236157
1540	0.350876	-0.0191179	-0.156233	-0.0758716	-0.15411	0.124683	-0.126482
1541	0.614261	-0.400185	0.0563286	-0.228044	0.0223206	0.0830969	0.0276379
1542	0.297497	-0.393556	0.00960194	0.00715846	0.0729062	0.538211	0.319943
1543	0.380674	0.409798	0.306453	-0.0315046	0.279991	-0.190669	0.168042
1544	0.252738	-0.124312	0.195975	0.341634	-0.416877	0.32448	-0.150822
1545	-0.0284306	-0.0093037	0.0462973	0.118723	-0.172413	-0.299068	-0.153172
1546	0.490411	0.174626	-0.123588	-0.0351046	0.318453	-0.189779	0.280873
1547	0.556591	0.056906	-0.0250503	-0.0333707	-0.0577027	0.321971	-0.542964
1548	0.239682	-0.0368245	-0.211556	0.172241	0.106209	-0.0556389	0.162946
1549	0.408519	-0.11618	0.264978	-0.167372	0.13111	0.0718132	0.0612779
1550	0.321901	0.419049	0.0794477	0.0692984	0.431693	-0.288202	0.169963
1551	-0.376904	0.291692	0.355872	0.367591	0.161592	-0.259405	0.338433
1552	0.306067	0.130103	-0.0837056	-0.0417117	-0.0918887	0.296651	0.164189
1553	0.142569	0.163311	-0.0391433	0.0837772	0.0542253	0.0595737	0.224002
1554	0.304304	-0.511047	0.065001	-0.148489	-0.152288	0.111503	0.0966539
1555	0.126258	0.182161	-0.354604	-0.348184	0.384504	-0.0770459	0.121045
1556	0.228108	-0.413476	0.0507875	-0.0544341	0.0161213	0.192581	-0.149318
1557	0.249417	-0.247475	-0.218171	0.377861	0.182381	-0.0733056	0.120314
1558	0.500996	-0.249967	-0.0107019	0.407934	-0.234241	0.394786	0.233209
1559	0.325461	-0.224082	0.0654603	0.3924	0.0501714	-0.323385	-0.0557343
1560	0.187166	0.204946	-0.197544	0.00429788	0.014369	-0.00501663	0.024419
1561	0.235994	-0.00357333	0.274505	0.0564513	0.0364483	0.163479	-0.0132397
1562	0.0743612	-0.0621739	-0.427771	0.0487104	0.262601	0.403793	-0.0741762
1563	0.38551	-0.18075	-0.0442584	0.409972	0.000983556	0.185504	-0.115862
1564	0.207758	-0.0123564	0.0989096	-0.0138614	-0.114789	-0.169017	0.277516
1565	0.240023	-0.0943629	0.321948	-0.28375	-0.0626751	0.0521679	0.584564
1566	0.365508	0.100816	-0.0992449	-0.451523	0.238853	-0.294378	0.328303
1567	0.35944	-0.143045	-0.0494772	-0.378712	-0.167649	-0.366964	-0.130679
1568	0.162162	-0.136526	0.372993	0.149502	0.325972	0.175631	-0.342676
1569	0.323936	-0.0441536	0.228056	0.308932	0.279777	-0.13635	0.127007
1570	0.174382	0.241878	-0.0272056	-0.106079	-0.269442	0.149166	0.423653
1571	0.14135	-0.240352	0.261711	0.37762	0.39798	0.455013	-0.0424733
1572	0.124867	0.157333	-0.28592	-0.227055	0.24488	-0.385673	0.097852
1573	0.515771	0.196377	0.11331	-0.375971	-0.0739792	-0.0623455	0.131229
1574	0.36124	0.101464	0.27643	0.0864246	0.22847	0.093506	-0.360738
1575	0.338161	-0.284693	-0.343681	-0.105191	-0.0897181	-0.120038	0.180978
1576	0.315192	-0.268852	0.419241	0.214416	-0.240094	0.447019	0.117422
1577	0.265763	0.184459	0.119977	0.335708	0.154146	0.210979	-0.0293098
1578	-0.0651159	0.579453	0.00255849	0.448704	-0.506722	0.0271532	0.366405
1579	-0.0641163	0.0182122	0.360347	-0.0407612	0.0707565	0.0414095	-0.193066
1580	0.589668	-0.0594445	-0.00722407	0.297308	-0.145367	-0.0754054	0.443662
1581	0.182423	-0.146228	0.51352	0.40503	0.285532	0.0668923	-0.247236
1582	-0.0283	-0.137022	0.20182	-0.186206	0.576868	-0.305459	0.350767
1583	0.0150256	0.34826	-0.136058	-0.154654	0.205562	0.154528	-0.479521
1584	-0.123811	0.138658	-0.0152657	0.0968148	-0.366681	0.407248	-0.0561888
1585	0.0837987	-0.139552	0.144822	-0.14352	-0.360099	0.190876	0.232082
1586	0.259096	0.261986	-0.353771	0.184776	0.211784	-0.190726	-0.205105
1587	0.323662	-0.246794	0.518225	-0.0370736	0.425404	-0.0157345	0.0478904
1588	0.115324	0.169206	0.072542	0.495821	0.389464	-0.167902	0.367654
1589	0.424086	-0.0538909	0.305697	0.139504	-0.0607321	0.314986	0.268018
1590	0.562831	-0.413362	-0.174235	-0.183888	-0.101894	-0.0571246	0.328678
1591	0.343412	-0.0978281	0.00840025	-0.243953	-0.138088	0.279682	0.3681
1592	0.0441204	-0.406863	0.315688	0.11179	0.360459	0.234897	-0.10479
1593	0.439521	-0.0354651	-0.0427683	-0.396277	-0.0739513	0.120067	0.0984344
1594	0.453173	0.159694	0.0840144	-0.528426	-0.176617	0.19201	-0.0227818
1595	0.373733	0.0897252	0.104897	0.222104	-0.300684	-0.0508414	-0.353701
1596	0.198912	-0.0110284	0.00172367	0.0577568	0.278769	-0.0353642	0.29831
1597	0.235404	-0.105649	-0.378947	-0.0705763	-0.0531945	-0.198474	-0.130042
1598	0.237014	-0.599279	0.242412	0.0722483	0.0212061	0.31119	0.218792
1599	0.235298	-0.170734	-0.303799	-0.09189	-0.175612	0.387617	-0.368337
1600	-0.0518167	-0.27669	0.417839	0.373854	0.123001	0.196225	0.145857
1601	0.66875	-0.178124	0.130683	-0.252488	-0.261453	-0.251965	0.252217
1602	0.0495755	-0.120263	0.50606	-0.309244	-0.440185	-0.138999	0.307578
1603	0.256441	-0.195909	0.0592233	-0.161249	0.201303	-0.138623	0.140415
1604	0.390854	-0.156224	0.391702	-0.0772202	0.00824381	0.253565	0.167173
1605	0.375784	-0.0641072	-0.31329	0.0681996	0.186963	0.100299	0.254701
1606	0.388933	-0.294319	0.171736	0.149953	0.13536	0.172851	0.32994
1607	0.155948	-0.136911	-0.144763	-0.278185	-0.122742	-0.303046	0.383946
1608	0.251513	0.253167	0.317521	0.115182	0.062049	-0.201734	0.17504
1609	0.3527	0.0240978	-0.0920203	-0.0815964	-0.170193	0.0487812	0.428586
1610	0.0623821	-0.1016	-0.498055	-0.248737	-0.0691101	-0.139842	-0.017598
1611	-0.24645	-0.351232	0.423883	-0.0745774	0.138869	-0.149026	0.186039
1612	0.320545	0.128215	-0.0757035	0.00571786	0.110378	0.356156	-0.0211721
1613	0.297824	0.228682	-0.391468	0.188957	-0.0556696	0.423197	0.385993
1614	0.0464012	-0.0984141	0.374172	-0.200316	-0.207501	-0.052702	0.457444
1615	0.325825	-0.0199028	0.1674	0.0858862	-0.267994	-0.0814793	0.135323
1616	0.284197	0.225297	0.376159	0.257496	-0.235499	-0.0796714	0.305146
1617	0.422756	0.339616	-0.11451	0.1755	0.109501	0.075129	-0.250225
1618	0.532123	0.265108	-0.176034	0.379826	0.484009	0.243967	0.354212
1619	0.555955	0.112528	0.280994	0.0389468	0.0131317	-0.0771612	0.0167436
1620	0.257433	0.349542	-0.101236	0.239153	0.336788	0.107144	-0.0787614
1621	0.271596	-0.292713	0.128606	0.276706	0.320889	0.406941	-0.0293657
1622	0.260738	0.318514	0.103323	0.022834	-0.376979	-0.368308	-0.098322
1623	0.0292544	0.000241052	0.104095	0.160842	0.282892	-0.0203903	-0.0878434
1624	0.153585	0.302463	0.233609	-0.171379	-0.0745796	0.320665	-0.00710693
1625	0.333809	-0.196907	0.0225108	0.467306	-0.280983	0.103393	0.252581
1626	0.272845	0.0897419	-0.232839	0.208548	-0.351636	8.38042e-05	0.0119006
1627	0.216862	0.0657229	-0.0035045	-0.0980171	-0.199748	-0.109644	-0.198941
1628	0.112006	0.157588	0.0215627	0.048584	0.464927	-0.127361	0.0296289
1629	0.149884	0.0532433	0.0683735	0.352327	0.181453	0.0772102	-0.0376296
1630	0.348298	-0.0756793	0.357405	0.232816	-0.0119429	-0.301848	0.144822
1631	0.104978	-0.0350454	0.0252671	-0.082641	-0.310372	-0.155809	0.0252756
1632	0.525528	0.366226	-0.362351	-0.173618	-0.177975	0.170165	-0.221527
1633	0.485889	-0.213652	0.33578	0.0828276	-0.000244592	-0.444561	-0.0684454
1634	0.183782	-0.0148615	0.00761431	-0.0958951	0.259821	0.453715	0.0799003
1635	-0.0716291	0.0694256	0.104148	-0.0711493	-0.183616	0.0512726	-0.265168
1636	-0.119881	0.104988	0.382891	0.458541	0.253538	-0.285857	0.16245
1637	0.532438	0.00596522	0.107875	0.0152433	0.0443714	-0.110302	0.148015
1638	-0.242004	0.0315715	-0.0368721	0.212296	0.157629	-0.0380399	0.141748
1639	0.309406	-0.121369	-0.0275089	0.302513	0.00465284	0.0190511	0.0397818
1640	0.476868	-0.311375	0.35758	-0.141918	-0.0499464	0.191057	0.0113528
1641	0.0305147	0.0815599	0.134111	-0.0138084	0.2622	0.307576	0.0799143
1642	0.11454	0.264456	0.0824496	0.284958	0.173017	0.0842897	0.22422
1643	0.395146	0.00754207	0.455139	-0.210406	-0.203696	-0.0658138	-0.197781
1644	0.10398	-0.286297	0.0435679	-0.327394	0.0850483	0.360968	0.196529
1645	0.442229	0.448596	-0.147089	-0.00573828	0.0235498	0.13385	0.280846
1646	0.321699	0.141221	-0.195551	-0.0101885	0.378386	0.130743	0.0609645
1647	0.577565	-0.147275	-0.313771	0.359439	0.12648	-0.291511	0.18871
1648	0.321687	0.107696	-0.220615	0.350382	-0.064013	0.288987	-0.0854878
1649	0.304167	0.00732904	0.18367	-0.104947	-0.228502	-0.105039	0.10299
1650	0.0769158	0.279527	0.0228948	-0.109509	-0.176975	-0.216565	0.151958
1651	0.170601	0.140156	-0.256722	0.479062	0.456088	0.32412	-0.0225629
1652	0.260322	0.515501	-0.321452	0.092767	-0.203813	0.107892	0.0944198
1653	0.308325	0.303693	-0.254583	0.200893	0.0269087	-0.1984	0.187641
1654	0.227082	-0.0832994	0.0903314	-0.0623715	-0.151815	0.0660367	-0.503345
1655	0.178373	0.18275	-0.327653	-0.00841379	0.161242	0.423573	-0.197058
1656	0.467854	-0.201421	-0.169667	-0.230495	0.010678	0.54893	-0.343806
1657	0.544038	0.291309	-0.187828	-0.0426057	-0.274258	0.0988356	-0.0575618
1658	0.10593	-0.195974	0.303105	-0.316078	0.153971	0.165037	0.268817
1659	0.151053	0.046158	0.210118	-0.152367	-0.281577	0.192759	0.149669
1660	0.568516	0.103406	-0.214686	0.0324829	-0.322137	-0.0366877	-0.0616156
1661	0.33405	0.120224	-0.145993	-0.163124	0.152213	0.118923	-0.0680721
1662	0.319234	0.177033	-0.0798893	0.524941	-0.00219473	-0.3137	0.15042
1663	0.418441	0.136296	0.129189	-0.169171	-0.164554	-0.00982446	0.184091
1664	-0.332979	0.112	0.0701248	0.2182	-0.27156	0.0632588	0.0119169
1665	0.148056	-0.350875	0.119965	0.29861	0.108279	0.0384787	-0.118285
1666	0.634941	0.232277	-0.035999	-0.183596	0.267149	0.29665	-0.054102
1667	0.2894	0.131317	0.513026	-0.73924	0.130567	-0.096076	0.14052
1668	0.404221	-0.310029	-0.319418	-0.0657013	0.318187	0.0674025	0.264746
1669	-0.0133346	-0.0684428	-0.109884	-0.0131451	0.154397	0.19519	0.0921656
1670	0.195393	0.0718647	0.0545691	0.102765	-0.236982	0.0178452	0.134094
1671	0.233699	-0.296354	0.139595	0.0126468	-0.208085	0.357291	-0.210765
1672	0.0567407	0.0460572	0.200065	0.233822	-0.121738	0.335005	0.275519
1673	0.329619	-0.256347	0.0867701	-0.263987	0.60828	0.352294	-0.110817
1674	-0.0445365	0.14998	0.204494	0.370934	-0.128523	0.346583	-0.0322749
1675	0.53493	-0.384779	0.323241	-0.194376	-0.0862198	0.0588863	0.380488
1676	0.535851	-0.245013	0.196874	-0.0297297	0.238844	-0.00516443	0.382012
1677	0.391587	0.21241	-0.371016	-0.0518527	0.518902	-0.139235	-0.0914768
1678	0.265118	0.285754	-0.159709	0.0594954	0.0661555	-0.286619	0.169587
1679	0.556095	-0.000464694	0.300126	0.142605	0.175572	-0.344264	-0.193475
1680	0.542212	0.117535	-0.448715	0.132522	0.191392	0.46663	0.0131861
1681	0.458756	0.239064	-0.030631	-0.00261734	0.0348973	0.0545333	0.418882
1682	0.268037	-0.134696	0.115572	-0.168222	-0.27818	0.0436866	-0.194874
1683	0.307922	-0.190644	-0.187038	0.372974	0.155494	0.270839	0.181747
1684	0.310062	-0.167581	0.243302	-0.0511103	-0.10686	0.213531	-0.00195621
1685	0.418606	-0.000862822	-0.17547	0.0191047	-0.278818	0.275748	0.198247
1686	0.273299	0.0439307	0.400871	0.137842	0.0840003	0.0870516	-0.142353
1687	0.295166	-0.271715	-0.110835	0.332609	-0.123238	-0.181717	-0.0487694
1688	0.211211	0.154629	0.192668	0.0921824	0.198958	-0.18187	0.0693631
1689	0.342231	-0.344673	0.0353395	-0.490062	0.314163	-0.203786	0.0889747
1690	0.219726	0.000988794	-0.196026	0.293453	0.204334	-0.00417139	-0.153456
1691	0.32525	-0.203325	0.157735	0.268825	-0.107737	0.241071	-0.031546
1692	-0.0138537	-0.394704	0.535557	-0.000718875	0.339589	0.103038	-0.137485
1693	0.443711	-0.39276	0.113608	0.493497	0.12352	-0.12505	0.176984
1694	0.251596	-0.0530019	0.236051	-0.112482	0.211697	-0.574126	-0.229697
1695	0.284203	0.265388	-0.182706	-0.0762154	0.192149	0.176594	0.385383
1696	0.279238	0.0176076	0.0499572	0.238906	0.0129838	0.175395	-0.137569
1697	0.302651	-0.0939542	-0.00964761	-0.421253	-0.0892906	0.0724636	-0.0728666
1698	0.259402	-0.492275	-0.135449	-0.37057	0.0558645	0.520124	0.285397
1699	0.56746	-0.237853	0.0538915	0.31919	-0.297499	0.28932	0.150935
1700	0.375762	-0.0523977	-0.301479	-0.0874242	0.0650078	0.246275	0.367271
1701	0.2646	-0.13072	-0.33864	0.573885	0.270062	-0.0817314	-0.255677
1702	0.318832	0.256323	0.239634	-0.0765171	0.263588	0.0648898	0.0355624
1703	0.268398	-0.190241	0.225198	0.336586	0.416797	0.319315	0.0134173
1704	0.421098	0.365796	0.309493	0.077106	0.124532	0.268828	-0.170598
1705	0.0426867	-0.23404	-0.255814	0.396373	0.293129	0.286361	0.291506
1706	-0.162222	0.275964	-0.0951383	-0.172512	-0.371884	0.160522	0.551146
1707	0.561625	0.373249	-0.288338	-0.239637	0.213815	-0.133256	0.0237498
1708	0.202256	-0.0945982	-0.359081	0.486569	0.259397	-0.20267	-0.440875
1709	0.194709	-0.23218	0.16088	0.333579	-0.101315	-0.399593	0.139013
1710	0.411064	-0.294565	-0.0719059	-0.0316702	0.103995	-0.0236744	0.119861
1711	0.206383	0.256244	-0.0217571	-0.0415394	-0.109755	0.0306898	-0.311676
1712	0.282776	0.0042743	-0.0604746	0.443594	0.0964884	-0.0109558	-0.117722
1713	0.250336	-0.227894	0.0817814	0.104033	0.299673	0.0544423	0.305145
1714	0.2136	0.105993	0.013251	0.234126	0.350744	-0.0307338	-0.139649
1715	0.505301	-0.0296065	0.223029	-0.232986	0.206523	0.212422	0.251556
1716	0.346293	-0.0583833	-0.0947739	0.0811193	-0.16562	0.44005	0.143951
1717	0.281657	-0.377816	0.192831	-0.129655	0.374491	-0.295079	0.0247529
1718	0.218494	0.150733	-0.0883055	-0.220827	0.024833	-0.125346	-0.0111107
1719	0.357887	0.100654	0.0560579	-0.0346926	-0.0237564	0.208057	-0.0599148
1720	0.13215	-0.206812	0.0795779	-0.050304	-0.171449	0.460817	0.310874
1721	-0.226331	0.331719	-0.203716	-0.17519	0.0696069	-0.0513101	0.129411
1722	0.264926	-0.249836	0.0387794	-0.262611	0.0923653	0.375902	-0.291074
1723	0.107573	0.266391	0.281045	-0.194299	0.0201382	-0.124818	0.216388
1724	0.435524	-0.0920742	-0.2652	0.325233	0.383246	0.254258	0.557864
1725	0.560603	-0.0073924	-0.0584079	0.12104	-0.079803	0.104597	0.0267297
1726	0.416728	-0.142836	0.213353	0.0486991	-0.248172	-0.162333	-0.143835
1727	0.466391	-0.0503306	0.134622	-0.200617	-0.0249413	-0.415039	0.378176
1728	0.44042	0.0846462	-0.147674	0.279849	0.0292528	0.305755	-0.0139096
1729	0.376974	-0.500252	-0.0401755	-0.303208	0.402129	-0.405888	-0.134715
1730	0.424671	-0.400347	-0.000805143	-0.337337	-0.0896392	0.0108066	0.0123378
1731	0.328369	0.0021179	0.215256	-0.320386	0.0826021	0.0126235	-0.0517948
1732	0.40178	0.331781	0.0671802	0.0407476	-0.175773	0.0856883	0.230396
1733	0.648655	-0.35906	0.144865	0.0697353	0.162359	-0.377265	0.0950177
1734	0.459963	-0.214843	-0.10747	0.0367607	0.384695	0.0445778	-0.343233
1735	0.283451	-0.0423497	-0.0845763	-0.158018	0.3681	0.268103	-0.11205
1736	0.363326	-0.045817	0.0487852	0.0799075	-0.0591577	0.161451	0.0605886
1737	-0.288565	0.280606	-0.0752751	0.177376	0.600937	0.0247912	-0.333142
1738	0.376215	-0.0679994	0.397108	-0.12629	-0.435141	0.298339	-0.0148698
1739	-0.0107338	0.362087	0.082468	0.103339	0.0573086	0.146556	-0.0817908
1740	0.281141	-0.23214	-0.151539	0.0409326	0.351083	0.0590398	-0.0508936
1741	0.137524	-0.0318676	0.133828	-0.000878727	0.230185	-0.533272	0.186136
1742	0.0946262	0.249429	0.104053	-0.202287	0.156509	0.343614	0.235005
1743	0.438768	-0.144466	0.0142941	-0.161809	0.199796	0.0695279	-0.035785
1744	0.193318	0.243377	0.122222	-0.37403	0.481646	0.16957	-0.198447
1745	0.248655	0.247916	-0.136025	-0.188247	-0.140145	0.198146	0.206577
1746	0.372284	-0.278012	-0.0542129	0.126616	-0.00945822	0.0829545	0.0671714
1747	0.42813	-0.166624	-0.149259	-0.0477641	0.304713	0.0398523	0.51065
1748	0.505118	-0.0190164	0.371743	0.155941	-0.160706	0.0793163	0.0606422
1749	-0.00264897	0.197056	-0.0507851	-0.147362	0.180721	0.100814	-0.35515
1750	0.369567	0.161	0.0500077	-0.300933	0.190438	0.153015	0.0692482
1751	0.209712	0.350127	0.389654	0.229396	0.248246	-0.162524	0.536354
1752	0.380261	0.106228	0.00797248	-0.182111	0.0874111	-0.200804	-0.00821012
1753	0.191643	-0.193106	0.219098	0.147585	-0.254422	-0.0198076	-0.0915867
1754	0.0606115	-0.146808	0.477387	-0.14381	-0.464672	0.0175515	-0.0383382
1755	0.408937	-0.0307018	-0.319658	0.0170892	-0.109405	-0.0242955	0.289553
1756	0.444724	0.0841983	0.0178632	0.123801	-0.134443	-0.271791	0.0487021
1757	0.532526	-0.0999595	0.0413124	0.279803	-0.167489	-0.0559285	-0.0661433
1758	-0.0747975	0.204442	-0.182951	0.119535	0.0399758	-0.0416998	-0.255825
1759	0.197462	-0.159805	0.120719	0.0391571	-0.123172	0.2901	0.138035
1760	-0.00690825	0.0189646	-0.100652	0.32254	0.186419	0.297018	0.18736
1761	0.378854	-0.264864	-0.0330975	-0.116905	-0.162814	0.453835	-0.0714455
1762	-0.225884	0.278659	-0.121286	0.26973	0.136758	-0.107018	-0.240432
1763	0.218416	0.0580197	0.21709	0.143144	-0.110997	-0.124494	0.151538
1764	0.21632	0.0543157	0.0854088	0.0515387	0.212876	-0.167876	0.262865
1765	0.237131	-0.308845	-0.0622935	0.250263	-0.0878868	0.199889	0.0172716
1766	0.42557	-0.0809561	0.150842	-0.0483427	0.432742	0.0123493	-0.0585233
1767	0.37887	0.0711848	0.183471	0.292305	-0.12979	0.121514	0.152576
1768	0.293214	-0.48906	0.116408	0.318419	0.15701	0.0502138	0.271206
1769	0.304027	0.446876	0.18032	0.164144	0.231809	-0.00822842	0.116269
1770	0.330581	-0.335366	-0.0781037	0.376315	0.0774632	0.344624	0.311843
1771	0.429623	0.0759561	-0.561886	0.282925	-0.182917	0.216042	0.0144806
1772	0.344559	-0.174714	-0.00597838	-0.0443961	-0.0702295	-0.0103205	0.107133
1773	0.235364	0.35834	-0.0170667	0.133713	-0.0581994	0.228524	0.211689
1774	0.356971	0.0826216	0.213076	-0.329423	0.271687	0.0863609	0.0140308
1775	0.326654	-0.111065	0.119402	0.360041	0.0516072	0.396011	-0.0303441
1776	0.57786	0.205906	-0.143483	0.130769	-0.0284066	0.0287959	0.165649
1777	0.124371	-0.104965	-0.00381035	-0.264327	0.401502	0.00434607	0.150634
1778	0.402569	-0.0273156	-0.326766	0.301363	0.410099	0.210751	0.191522
1779	0.216137	0.00648104	-0.0614422	-0.00111652	-0.138941	0.332824	-0.0190904
1780	0.39214	0.526698	-0.158421	-0.0150129	0.255146	0.114692	-0.264807
1781	0.464959	0.0364885	0.199409	-0.247053	-0.0265121	-0.0276981	0.0830835
1782	0.30934	0.424876	0.0177164	0.0467774	0.150504	0.272997	0.44941
1783	0.306481	0.19192	0.281005	-0.0868469	-0.268677	0.145358	0.435346
1784	0.343235	-0.0891394	-0.187689	0.238274	0.329303	0.289447	0.257781
1785	0.268571	-0.0467301	-0.0711825	0.0538225	0.0829732	-0.0305344	0.0947798
1786	0.207007	-0.20258	0.0324099	-0.0386812	-0.0557045	-0.0737425	0.014375
1787	0.218683	-0.0930233	0.540017	0.112795	-0.424199	0.529698	0.144546
1788	0.0209359	0.0623952	-0.249621	0.00360706	-0.0528942	-0.0333635	-0.10404
1789	0.18282	-0.390083	-0.173829	-0.146344	0.203194	0.328734	0.0265402
1790	0.403428	-0.058865	-0.118681	0.109302	-0.0149389	-0.0753667	-0.19418
1791	0.414608	-0.00978617	-0.235933	0.254746	-0.148179	-0.0289934	0.274005
1792	0.418946	-0.0268099	0.130413	-0.00517451	-0.221067	-0.0677698	0.246108
1793	0.461124	-0.039233	-0.309725	-0.0505881	0.100141	0.422745	-0.348448
1794	0.364249	-0.135479	-0.340922	0.384235	-0.00438953	-0.467218	-0.0355375
1795	-0.311146	0.120977	0.239847	-0.343742	0.176852	0.161361	-0.0670883
1796	0.246966	-0.038136	0.0227233	0.0385617	-0.0300151	0.0348537	0.261497
1797	0.144847	-0.155338	0.235934	0.0838281	0.276098	0.152308	0.15599
1798	0.273354	-0.191169	0.265902	0.245876	-0.176861	0.362469	-0.153523
1799	0.471919	0.178038	-0.0636704	0.40114	0.046151	0.412127	0.176837
1800	0.0069513	0.118524	0.101213	0.263388	0.0269766	0.375464	-0.0843658
1801	-0.19133	-0.0316886	0.13284	0.108063	0.0363382	-0.09003	0.295941
1802	0.054662	0.214213	-0.139491	-0.479627	-0.353849	-0.209763	0.114374
1803	0.156806	0.12814	-0.0411128	0.251573	0.548834	-0.290371	-0.0257987
1804	0.0866093	0.110468	-0.316352	-0.0968063	0.0979982	0.0269135	0.494206
1805	0.405379	-0.140427	0.109857	0.0066137	-0.0557807	-0.0494915	-0.165451
1806	0.434596	0.0636071	0.162333	-0.167525	-0.0524785	0.300519	0.0901974
1807	0.198592	-0.384729	-0.0668715	-0.120926	0.245428	0.0799857	-0.222617
1808	0.512778	0.261303	-0.0772557	-0.156841	-0.0505007	-0.152718	0.0337839
1809	0.365909	0.0113528	0.218865	-0.183956	0.0335332	0.314172	0.414967
1810	0.352475	0.0732099	-0.216533	-0.120089	0.350487	0.573212	0.0400405
1811	0.523087	0.435191	-0.195366	-0.0453516	-0.135442	-0.277429	-0.330657
1812	0.47839	0.267981	0.408222	0.0386156	-0.0374084	0.355526	0.206632
1813	0.539376	0.064611	-0.0937448	-0.215617	-0.132991	0.169545	0.184036
1814	0.348255	-0.0193576	-0.13934	0.292051	0.00404338	0.224499	0.0116451
1815	0.25584	0.380514	-0.330644	0.179091	0.248258	0.175134	0.0942835
1816	0.604837	0.105163	-0.240233	0.05963	-0.180443	0.273976	-0.0876955
1817	0.5354	-0.299724	0.280092	-0.0742974	0.2139	-0.0437861	-0.152185
1818	0.369433	-0.437629	-0.0493832	-0.0766766	0.00451423	0.330695	-0.404087
1819	0.340807	0.219278	0.180008	-0.285118	0.029473	-0.0449719	-0.0685788
1820	0.196009	-0.144763	0.234494	0.232837	0.490119	-0.177327	0.502111
1821	0.419694	-0.112737	-0.0151797	0.0238842	-0.0249796	0.258126	0.243584
1822	0.0908555	-0.240533	0.538294	0.244193	-0.0235259	-0.289154	0.28623
1823	0.389197	0.0175005	0.106228	-0.249691	-0.216376	-0.0395779	0.149054
1824	0.380971	-0.228408	-0.215596	0.142582	-0.142952	0.393923	-0.397078
1825	0.410826	0.191584	-0.105707	0.0550417	0.0539986	-0.0874622	0.138492
1826	0.387971	0.317182	-0.109783	-0.166909	-0.250523	-0.186131	0.131226
1827	0.47565	-0.333935	-0.0168395	0.135551	0.402634	0.121612	0.391796
1828	0.347775	0.0492923	-0.413094	0.175618	0.0533218	0.220644	0.181703
1829	0.0648525	-0.337976	0.497093	0.105057	-0.0688917	0.129814	0.107953
1830	0.166655	0.474216	-0.0676359	0.00210671	-0.203316	0.171871	0.199528
1831	0.360805	0.015509	0.393354	-0.126943	0.147487	0.18187	-0.472424
1832	0.395249	0.131948	-0.117112	-0.28783	0.261768	-0.0858631	0.0152712
1833	0.368775	0.137936	-0.0304142	0.117757	-0.226595	-0.0478634	0.218779
1834	0.563562	0.39786	0.002646	0.0134354	-0.298014	0.0397328	-0.0207231
1835	0.351332	0.147494	0.00596183	0.0956503	-0.364507	-0.0269195	-0.0809388
1836	0.257606	-0.17772	-0.134975	-0.0500416	0.242237	0.331865	-0.180829
1837	0.144784	-0.0414274	-0.0868623	0.081113	0.143048	0.436915	-0.0827473
1838	0.410933	0.229408	-0.315429	-0.0472407	-0.341513	-0.286529	0.079074
1839	0.358558	-0.421822	-0.0233618	0.267285	0.0939917	0.123859	0.154039
1840	0.0231369	0.48268	0.120916	-0.0547857	0.481491	0.102044	-0.0662889
1841	0.372046	-0.0511363	0.279863	-0.221674	-0.0739663	-0.364649	0.262086
1842	-0.268675	0.349549	0.146198	-0.121224	-0.108008	-0.103967	-0.178603
1843	0.260814	0.229757	0.385139	-0.0871115	0.520718	-0.121233	0.211536
1844	0.255685	-0.206565	0.119059	0.0781085	0.00760571	0.371474	-0.0345694
1845	0.313546	-0.325243	0.564651	-0.048447	-0.190781	0.341329	0.0595485
1846	0.374378	-0.268445	-0.132148	-0.0426578	0.349371	-0.0694893	0.40386
1847	0.20984	0.158891	0.00606607	-0.192076	-0.106667	0.265941	-0.0622986
1848	0.185504	0.143089	0.0460398	0.126533	-0.0359241	0.258283	-0.0103552
1849	-0.159624	-0.17138	0.348026	0.118871	0.253974	-0.135937	-0.174475
1850	0.25564	0.199243	0.0121406	-0.0275334	-0.196185	-0.0950258	0.360115
1851	0.197477	-0.185864	0.150893	0.204494	0.431638	0.191735	0.0962348
1852	0.287061	0.26938	0.028485	0.484561	-0.313744	0.0966085	0.263203
1853	0.45415	-0.13145	0.0569909	0.0217437	0.0636537	-0.141631	0.110904
1854	0.114703	-0.0234556	-0.27266	0.237287	0.262399	-0.310514	0.136731
1855	0.523511	-0.260229	0.163107	0.105932	-0.044623	0.064598	-0.247753
1856	0.418988	-0.151472	-0.0962266	0.24799	0.540026	-0.246575	0.0631137
1857	0.230431	-0.133335	0.254069	0.0166957	0.188119	-0.171126	0.35444
1858	0.0574434	-0.0433431	-0.140769	0.0265055	-0.082262	0.453997	-0.0548968
1859	-0.00942247	0.216962	-0.0331887	-0.10621	-0.12012	0.119849	-0.51841
1860	-0.15931	0.0744097	0.206384	-0.00190491	-0.273742	0.132846	-0.0587357
1861	0.411455	0.0688921	-0.37081	-0.294825	0.0627603	-0.216243	-0.0579786
1862	0.403831	0.054976	0.419951	-0.0580764	-0.017969	0.257118	-0.12244
1863	0.341103	-0.0797935	0.0139874	0.191555	0.0458185	0.168841	0.315286
1864	-0.0960847	-0.0605106	-0.197445	0.0950363	-0.00401903	-0.0677209	0.0184768
1865	0.136474	0.221723	0.172319	-0.0651224	0.085072	0.228293	-0.214669
1866	0.0058422	0.158743	0.210405	0.10796	-0.0346021	0.118081	-0.0538973
1867	0.0772472	-0.202521	0.0540713	0.142402	0.0258175	-0.198315	-0.426037
1868	0.195395	0.101771	-0.0327723	0.100507	-0.325683	-0.109832	0.117067
1869	0.384676	0.233035	-0.361548	0.0992132	-0.154978	0.216359	0.274896
1870	0.249962	-0.291746	0.102233	-0.0805248	0.4122	0.20863	-0.0845639
1871	0.385091	0.0958957	-0.299413	0.275235	0.0644296	0.027467	0.164534
1872	0.489386	0.13818	0.195384	0.0902238	-0.242827	-0.134235	-0.168969
1873	0.196894	-0.209125	0.0484141	0.300307	0.0607249	-0.100781	0.220276
1874	0.202611	0.482176	-0.137035	-0.176114	0.0063328	0.157046	-0.0775866
1875	0.525483	-0.023724	-0.36619	-0.42276	-0.417984	-0.266713	-0.210592
1876	0.300547	-0.074606	-0.18142	0.0954629	-0.02256	0.0727733	-0.0580422
1877	0.174018	-0.0161059	-0.103001	-0.0174081	-0.180174	0.165678	0.152253
1878	0.478466	-0.170803	-0.00611221	0.0244587	0.223318	0.291662	-0.153416
1879	0.331835	-0.285133	-0.095901	0.00169096	0.187572	-0.107382	-0.00855621
1880	0.378493	-0.195418	-0.0335553	0.0906277	-0.0996525	0.0484653	-0.389999
1881	0.43059	-0.182184	-0.20722	0.387961	-0.25216	0.436263	-0.0163729
1882	0.37551	0.184811	0.16859	0.015311	0.326112	0.026146	0.248571
1883	0.224264	0.543587	-0.41558	-0.0273466	-0.118537	-0.236789	-0.192269
1884	0.229646	0.097629	-0.0432191	5.30466e-05	-0.0400565	0.0292705	0.268203
1885	0.00495817	0.243589	0.252395	-0.0126273	-0.0607317	0.0871887	0.359467
1886	0.444683	-0.237447	0.0657014	-0.359151	-0.34095	0.169513	0.414722
1887	0.717671	-0.230081	-0.0918188	-0.139745	-0.00654533	0.488864	-0.0447452
1888	0.25966	-0.088914	0.106193	0.245079	0.176473	-0.0180179	0.304984
1889	0.15843	0.0511857	0.334476	-0.0441686	0.176614	-0.370464	0.163376
1890	0.412949	0.0620023	0.124254	-0.0969097	0.0698986	-0.032095	0.373166
1891	0.324774	0.0268699	0.0236858	0.0676915	-0.197935	0.241164	0.26053
1892	0.240466	0.0884462	-0.619683	-0.0798814	0.537721	-0.122227	0.376189
1893	-0.297823	0.546532	0.102019	-0.0234603	-0.162057	0.272502	-0.187185
1894	-0.174419	0.124787	-0.0534102	0.188792	0.125029	0.187101	0.244652
1895	0.172384	-0.026532	-0.0739024	0.318916	0.103738	-0.154044	-0.0698448
1896	0.314583	-0.132459	-0.0902739	0.0370506	0.180938	0.132135	0.313497
1897	0.211518	0.134188	-0.248808	-0.116331	-0.314532	0.162772	0.181386
1898	0.31734	0.0890425	0.0830239	0.0840618	-0.278924	-0.0603225	-0.187327
1899	0.254103	0.194363	-0.316261	-0.096065	0.0787141	-0.17233	0.330604
1900	0.0997405	0.208053	0.373375	-0.419228	0.371876	-0.233189	0.0604438
1901	0.306499	-0.146364	-0.33988	-0.0478292	0.116248	0.105402	-0.0338247
1902	0.268875	-0.3447	-0.206999	-0.0190315	0.0411583	-0.0146946	0.381236
1903	0.464883	0.533332	0.166191	-0.0514795	-0.131564	-0.275425	-0.169982
1904	0.49548	0.404539	-0.225566	-0.0524806	0.136199	-0.427878	0.502414
1905	0.183077	0.244915	0.100416	0.108485	-0.297076	0.470313	0.595035
1906	0.381689	-0.123423	0.42027	-0.112319	0.00849422	-0.037774	0.137034
1907	-0.16443	0.183598	0.184565	0.354073	-0.00455697	0.0280884	0.167247
1908	0.19616	-0.311735	-0.0670276	0.141225	0.132985	-0.0369695	0.10696
1909	0.167113	-0.218093	0.229489	0.237638	-0.0145908	0.0377436	0.00731859
1910	0.123958	0.04115	0.287565	0.201185	0.05181	0.108564	0.0571999
1911	0.23801	-0.174227	-0.310398	0.156921	0.176249	-0.258035	-0.214037
1912	0.309663	0.353581	-0.00993007	0.204432	-0.0781628	-0.179366	-0.0294748
1913	0.480679	0.116308	-0.0854756	-0.0563159	0.305633	0.130301	-0.311682
1914	0.464491	0.0905543	-0.254621	0.00327662	-0.19215	0.0791867	-0.159546
1915	0.356236	0.248717	0.154923	-0.0148123	0.107654	0.206507	0.298211
1916	0.252032	0.0363497	-0.0226565	0.0235305	-0.38386	-0.0813689	0.0492332
1917	0.378275	0.0868285	0.0148577	-0.371133	0.198949	0.303044	0.109605
1918	0.451681	-0.0374957	-0.12635	-0.019116	-0.179033	0.200876	-0.371594
1919	0.230549	0.267226	-0.375675	-0.0606181	-0.0294805	-0.06345	0.526719
1920	0.510998	-0.0139078	-0.204631	0.201941	-0.311436	0.207196	0.417473
1921	0.303909	0.1908	0.336724	-0.0627246	-0.0619046	0.26221	-0.11644
1922	0.030924	-0.522977	-0.116012	0.6641	0.418872	0.40111	0.26369
1923	0.3002	0.199992	0.0117484	-0.0545755	0.098774	-0.0999157	0.313418
1924	0.253857	-0.0154953	-0.0762801	0.126005	0.137108	0.119763	0.0360871
1925	0.414341	-0.12577	0.170356	-0.205884	0.189139	-0.171372	-0.149268
1926	0.327636	-0.444401	-0.421794	0.424842	-0.0182016	0.114994	-0.0226773
1927	0.297041	0.131705	0.123866	-0.268474	0.127064	-0.232207	0.186352
1928	0.266411	0.136916	0.126741	0.373855	0.384307	-0.174839	-0.273437
1929	0.119211	-0.0758819	-0.0178894	0.536627	0.303328	-0.127073	0.582599
1930	0.113469	-0.176842	-0.257697	-0.132238	0.641131	0.0636819	0.525745
1931	0.463005	0.184726	-0.0943028	-0.301387	-0.0124868	-0.0472507	0.0057979
1932	0.250469	-0.198718	-0.137653	0.21167	-0.119352	0.126562	-0.0499703
1933	0.333131	0.0387833	0.413374	-0.313471	-0.0385385	0.203147	-0.296546
1934	0.0239284	0.418749	-0.047125	0.104945	0.300027	-0.102421	0.105789
1935	0.328181	-0.404113	0.0194279	0.0882271	0.0502008	0.166719	0.184605
1936	-0.0908246	-0.0838784	-0.06713	0.244796	0.197901	0.302251	0.0609496
1937	0.302872	0.17593	0.152932	-0.197141	-0.350454	0.117935	-0.340416
1938	-0.170435	0.174185	-0.371593	-0.0502377	0.092876	0.261204	0.258257
1939	0.439901	0.301309	-0.172099	0.128813	-0.204692	-0.125383	-0.104637
1940	0.463177	-0.164918	0.110181	-0.349863	0.400933	0.226504	0.0973983
1941	0.492483	-0.153658	0.515217	-0.15068	-0.364474	-0.035298	-0.410066
1942	0.341504	0.351624	-0.498101	-0.0326271	-0.318288	0.422545	-0.303228
1943	0.451253	-0.24478	0.0919079	-0.216873	-0.141506	-0.0282612	-0.188204
1944	0.347995	-0.0271309	-0.221416	0.0576099	0.188773	0.317206	0.0734977
1945	0.119316	-0.0746811	-0.368618	-0.0741614	0.445758	-0.221722	0.0277933
1946	-0.185088	0.429692	0.0963709	-0.158973	-0.278684	-0.301408	-0.089045
1947	0.432198	-0.33101	0.0680662	0.274525	-0.105585	-0.0531066	-0.182643
1948	0.155173	0.200099	-0.081336	-0.547066	0.353474	-0.173	-0.440525
1949	0.20612	0.0479938	-0.0884545	0.0882786	-0.0450105	-0.188632	-0.125881
1950	0.224045	-0.383566	-0.365644	0.0948529	0.0773112	-0.334715	0.122459
1951	0.246971	-0.0634955	0.499703	-0.255901	-0.00979287	0.0490971	0.276842
1952	0.258976	-0.164787	0.247568	-0.354153	0.167088	0.155531	-0.253051
1953	0.248201	0.155259	-0.333705	-0.0251381	0.0766005	0.307882	0.0025128
1954	0.156499	0.122518	-0.0664702	0.180713	0.220018	-0.00899491	0.312515
1955	0.307854	0.297958	0.436413	-0.0326504	-0.22242	-0.0057026	-0.0192391
1956	0.144331	-0.00102404	0.0345817	-0.109696	-0.0957688	0.0347232	-0.268162
1957	0.10269	0.233836	0.0810849	0.241466	0.385499	0.0633995	0.10668
1958	-0.200436	0.225582	-0.07908	0.274883	-0.242371	0.116039	0.294432
1959	0.173548	-0.141874	0.192018	0.115648	0.0328785	-0.0299238	-0.0353555
1960	0.273589	0.165933	0.134329	-0.446442	0.136444	0.00499811	-0.01314
1961	0.198488	0.225788	-0.0444533	-0.390426	0.101008	0.479693	0.0405428
1962	-0.457781	0.529988	-0.156812	-0.0450572	-0.0509067	0.365042	0.279165
1963	0.335495	-0.116582	-0.0360616	-0.141955	0.378158	-0.192862	0.198102
1964	0.0528802	-0.0492256	-0.182264	0.0357091	0.353324	0.291367	0.0911778
1965	0.0533361	-0.418821	0.087013	0.238869	0.236084	0.0643938	-0.0929692
1966	-0.141535	-0.2655	0.219942	-0.0456602	-0.424024	0.298351	0.127789
1967	-0.0359244	0.405279	0.318403	0.171023	-0.0756136	0.466521	0.416478
1968	0.461872	0.11744	0.200139	0.0200858	0.069329	-0.167157	0.179307
1969	0.143634	0.387553	0.311112	-0.406746	0.216824	0.335517	-0.0741699
1970	-0.108785	0.0339776	0.324641	0.2542	-0.377783	0.0250478	0.286946
1971	0.431006	-0.129231	0.146211	0.33573	0.137749	0.309191	-0.0382311
1972	0.414375	-0.306174	-0.0325616	0.0953022	0.0766254	0.0229211	-0.0609163
1973	0.109274	0.156339	-0.105568	-0.0205662	0.12863	0.209192	-0.0470681
1974	0.330094	0.203918	-0.32113	0.258099	-0.207197	0.0798311	-0.0140233
1975	0.315276	0.00756607	0.361236	-0.0686529	0.210244	-0.172684	-0.0331219
1976	0.202752	-0.0826279	-0.235437	0.352032	0.389592	0.298817	0.233603
1977	0.353281	0.234319	-0.132962	0.184151	0.0310508	0.0285818	0.055473
1978	0.441022	0.0740868	0.142898	0.0334594	-0.253023	0.0899255	-0.0630854
1979	0.429017	0.202739	-0.554757	-0.252317	-0.152619	-0.416525	0.453222
1980	0.519649	0.454403	0.061641	-0.0338641	0.166798	0.249914	-0.466155
1981	0.187139	0.0474604	-0.305738	0.151162	0.0651433	-0.0536834	0.0329831
1982	0.467126	-0.213749	-0.27084	-0.10045	0.347264	0.451456	-0.0386693
1983	0.252639	0.427556	-0.306774	-0.20653	0.280978	0.414372	0.0336569
1984	0.322402	0.394603	0.288156	-0.450525	-0.295442	0.18709	-0.0410475
1985	0.292324	0.286558	-0.0383666	0.172146	-0.235838	0.190656	-0.151956
1986	-0.0569153	0.0509941	-0.223143	0.00416254	0.408292	0.0919793	0.163639
1987	0.372186	0.406052	-0.171506	-0.065928	0.0136424	0.39058	-0.0148671
1988	0.533307	0.120105	0.207169	-0.0231782	-0.226554	0.0703617	0.358723
1989	0.251974	-0.103229	-0.0919637	-0.0299513	0.547642	-0.0669428	0.312957
1990	0.171099	0.259886	0.0355123	0.0853365	0.253526	0.388909	0.0753462
1991	0.0724476	-0.0232045	0.0210303	-0.169299	0.194408	0.347623	0.111959
1992	0.220724	-0.0962857	0.34668	-0.177666	0.204729	-0.0673135	0.00631999
1993	0.290684	0.0396013	0.0243436	0.201554	0.0333364	-0.42146	-0.151469
1994	0.454885	0.122634	0.221969	-0.151981	0.0888929	0.136394	0.0291942
1995	0.145958	-0.290833	-0.0164304	0.474807	0.43197	0.0404178	0.0224439
1996	0.278456	0.236471	-0.25663	-0.040356	0.169621	-0.067576	-0.110309
1997	0.360982	-0.139261	0.301886	-0.136323	0.253889	0.152052	0.36823
1998	0.354968	-0.0354151	0.130524	0.0627862	-0.137988	0.143987	-0.0302803
1999	0.192031	0.410686	0.111469	-0.212385	0.0690415	0.495843	0.159219
[truncated: 8,001 more rows]

## Sheet: Imaging data
Case	lcaudalanteriorcingulate_thickness	rcaudalanteriorcingulate_thickness	lcaudalmiddlefrontal_thickness	rcaudalmiddlefrontal_thickness	lcuneus_thickness	rcuneus_thickness	lentorhinal_thickness	rentorhinal_thickness	lfusiform_thickness	rfusiform_thickness	linferiorparietal_thickness	rinferiorparietal_thickness	linferiortemporal_thickness	rinferiortemporal_thickness	listhmuscingulate_thickness	risthmuscingulate_thickness	llateraloccipital_thickness	rlateraloccipital_thickness	llateralorbitofrontal_thickness	rlateralorbitofrontal_thickness	llingual_thickness	rlingual_thickness	lmedialorbitofrontal_thickness	rmedialorbitofrontal_thickness	lmiddletemporal_thickness	rmiddletemporal_thickness	lparahippocampal_thickness	rparahippocampal_thickness	lparacentral_thickness	rparacentral_thickness	lparsopercularis_thickness	rparsopercularis_thickness	lparsorbitalis_thickness	rparsorbitalis_thickness	lparstriangularis_thickness	rparstriangularis_thickness	lpericalcarine_thickness	rpericalcarine_thickness	lpostcentral_thickness	rpostcentral_thickness	lposteriorcingulate_thickness	_thickness	lprecentral_thickness	rprecentral_thickness	lprecuneus_thickness	rprecuneus_thickness	lrostralanteriorcingulate_thickness	rrostralanteriorcingulate_thickness	lrostralmiddlefrontal_thickness
2	2.523	2.66219	2.71271	2.91478	2.21477	2.08416	4.07781	4.0501	2.80532	2.73964	2.59392	2.65884	3.03199	2.9357	2.34265	2.27528	2.20636	2.33351	3.19344	3.06417	2.18012	2.17279	2.57901	2.53792	3.01368	3.14583	2.63827	2.67754	2.75244	2.55891	2.93282	2.97269	2.97517	2.78143	2.74296	2.83937	2.00316	2.02309	2.11418	2.1698	2.53498	2.53397	2.63775	2.62843	2.73441	2.53089	2.82637	3.05695	2.62128
3	3.25299	2.91075	2.94753	2.8609	2.10431	2.13465	3.79107	3.49886	2.86804	2.85356	2.79357	2.853	2.96521	3.11411	2.31883	2.29262	2.49593	2.40146	3.00704	2.99014	2.20732	2.22209	2.33355	2.70767	3.36509	3.32588	2.90751	2.37538	2.82172	2.66038	3.16972	3.02322	3.25779	3.27052	2.99627	2.8152	2.04378	2.17442	2.34768	2.3277	2.7364	2.72202	2.86502	2.70582	2.65017	2.67291	3.0805	3.01275	2.88743
4	2.69557	2.56634	2.77485	2.64021	2.19832	2.1466	4.50522	4.58137	2.92015	2.81137	2.76886	2.75774	3.13372	2.99551	2.40609	2.37504	2.47918	2.29706	2.99146	3.07936	2.2474	2.20019	2.58959	2.70993	3.2344	3.17326	2.55855	2.45166	2.53671	2.45177	2.88599	2.97912	3.03762	3.01537	2.7542	2.83374	2.12672	2.11195	2.30594	2.31064	2.65518	2.49377	2.70722	2.6936	2.5754	2.60268	2.95703	2.92888	2.64184
5	2.3233	2.34647	2.66516	2.7615	2.30733	2.1008	4.2546	4.41945	2.78596	2.88711	2.53658	2.68355	3.02612	3.03544	2.45635	2.13848	2.35138	2.38969	3.0084	2.81756	2.17062	2.18813	2.41349	2.69975	3.06898	3.12054	2.79047	2.80797	2.45624	2.52344	2.83067	2.81479	3.11379	2.76287	2.81926	2.8115	2.12763	2.18096	2.27481	2.18829	2.54687	2.72677	2.70327	2.53956	2.61779	2.63326	2.84481	2.81246	2.55187
6	2.45104	2.30387	2.69671	2.80627	2.2354	2.24835	3.89515	4.21193	2.82383	2.95228	2.69122	2.75246	3.00168	3.13197	2.45953	2.57244	2.52216	2.62697	3.16286	3.09679	2.33423	2.44921	2.41503	2.69129	3.19528	3.29928	2.45911	2.71517	2.64655	2.65545	2.94502	2.87621	2.85831	3.07085	2.9882	2.88111	2.10186	2.01649	2.35708	2.45125	2.53146	2.56631	2.75677	2.78058	2.60393	2.66097	2.77343	2.86997	2.80302
7	2.25577	2.51293	2.50583	2.51916	1.96086	2.0808	4.16196	4.61623	2.64497	2.66804	2.39865	2.35434	2.47128	2.68149	2.34539	2.11448	1.97396	2.20453	2.75379	2.62618	2.08177	2.00343	2.23045	2.54752	2.75427	2.75976	2.44834	2.30506	2.48685	2.36489	2.67202	2.74532	2.73304	2.56638	2.69891	2.51243	1.89396	1.84808	2.09148	2.09326	2.54236	2.37747	2.33984	2.35227	2.28572	2.41294	2.57822	2.71343	2.47903
8	2.98638	3.01874	2.74133	2.6614	2.28658	2.22279	4.65453	4.49119	2.96539	3.05069	2.85881	2.81612	3.15135	3.10983	2.77345	2.92512	2.6271	2.53545	3.08774	2.97448	2.27901	2.42241	2.53671	2.57138	3.22414	3.44852	2.59477	2.76638	2.71338	2.44009	3.04193	2.85767	3.00963	3.14901	2.81042	2.87698	2.01799	2.03397	2.46453	2.50739	2.72889	2.65879	2.899	2.84796	2.62226	2.6626	3.01038	2.84275	2.79872
9	2.67937	2.3748	2.88772	2.95922	2.40279	2.32086	4.35696	4.09186	3.28517	3.31212	2.72368	2.88344	3.29128	3.27098	2.6164	2.49654	2.63933	2.66043	3.32453	3.20057	2.40721	2.41959	2.50901	2.93644	3.34959	3.33276	2.7182	2.85299	2.78616	2.71289	2.88558	2.82954	3.07768	3.33103	2.90967	2.72286	2.45165	2.36188	2.49325	2.43654	2.5661	2.43347	2.90774	2.83904	2.77944	2.84181	3.23641	2.69141	2.71732
10	2.88762	2.82888	2.82718	2.97024	2.23896	2.21239	4.15052	4.37089	2.9301	3.2178	2.73028	2.73474	3.05375	3.19305	2.55107	2.56001	2.51325	2.50847	3.14886	3.35909	2.369	2.27001	2.50527	2.59851	3.33303	3.40915	2.77837	2.83752	2.63416	2.49418	2.99527	3.10599	2.99846	3.25827	2.89445	2.99061	2.33765	2.3894	2.36714	2.43182	2.66746	2.69007	2.80046	2.70898	2.68024	2.64913	3.08273	3.21053	2.62713
11	2.34269	2.47235	2.78883	2.66179	2.07826	2.13039	4.23263	4.65276	2.7718	2.8359	2.52554	2.62378	2.93844	2.84382	2.42615	2.29549	2.21868	2.19426	2.87193	2.87604	2.07686	2.04882	2.35575	2.576	3.03183	2.96908	2.79507	2.66613	2.58543	2.51006	2.76118	2.74154	2.83019	2.86019	2.54789	2.64735	2.04327	2.08187	2.23628	2.20915	2.46538	2.36765	2.68635	2.64059	2.45916	2.41484	2.48397	2.86417	2.47142
12	2.94376	2.88467	2.82253	2.90293	2.39903	2.2957	4.60162	4.61584	2.87488	3.06942	2.70066	2.74771	3.00512	3.04268	2.55775	2.5989	2.41408	2.46742	3.12325	3.0565	2.38532	2.44991	2.43115	2.68018	3.16742	3.04264	2.25266	2.62154	2.51627	2.56378	2.83648	2.90949	3.10372	3.01911	2.80404	2.86967	2.03294	2.18523	2.46782	2.38555	2.67737	2.68164	2.83396	2.8497	2.64513	2.64584	2.8921	3.23958	2.75881
14	2.99566	2.34062	2.52813	2.51973	2.17566	2.07462	3.60026	4.44851	2.77653	2.86399	2.63701	2.69282	2.98062	2.92327	2.58425	2.37048	2.30789	2.38313	3.06627	2.92877	2.15921	2.3062	2.50718	2.50092	3.07995	3.12181	2.75715	2.77808	2.56407	2.38803	2.94206	2.94182	2.98286	3.08416	2.69294	2.92499	2.02498	1.98392	2.29147	2.19871	2.38194	2.5706	2.66433	2.51015	2.43289	2.49257	2.63723	2.89671	2.48227
15	2.79165	2.12892	2.84577	2.81171	2.23179	2.18549	4.0582	4.44675	2.94999	2.97119	2.69404	2.60792	3.32254	3.31365	2.60841	2.25961	2.51561	2.48587	2.80724	2.939	2.47306	2.38033	2.5054	2.69915	3.03941	3.11992	2.70667	2.74368	2.45896	2.43474	3.01125	2.83662	2.94991	2.88659	2.70406	2.84971	2.04699	2.23411	2.42461	2.34613	2.51933	2.26246	2.73582	2.65801	2.48015	2.3632	2.80413	2.99457	2.71596
16	2.32935	2.62399	2.95306	2.91411	2.17782	2.18994	4.06122	4.641	2.90958	2.96626	2.86444	2.86901	3.18499	3.19947	2.4033	2.16013	2.64787	2.49523	3.05068	3.06594	2.24316	2.18463	2.53062	2.63813	3.42391	3.38409	2.77098	2.84731	2.69885	2.65751	3.16318	2.9359	2.99001	3.09643	3.02256	3.05964	2.12246	2.21909	2.44587	2.53577	2.58129	2.54677	2.8642	2.804	2.66743	2.71142	2.91825	2.59054	2.8133
17	2.41223	2.89096	2.59419	2.75996	2.07049	2.20093	3.83952	4.93739	2.92637	2.78839	2.66914	2.66218	3.07051	3.19901	2.16421	2.33751	2.40827	2.38643	3.06916	2.9628	2.10781	2.0693	2.54077	2.55876	3.158	3.29911	2.40515	2.40207	2.6116	2.62818	2.81468	2.84224	3.17258	3.19255	2.78527	2.87467	1.89567	2.13061	2.38808	2.48922	2.42607	2.42841	2.81217	2.74696	2.7151	2.54366	2.84828	2.70739	2.7037
18	2.47845	2.42542	2.73528	2.79884	2.18109	2.15579	3.56691	3.95872	2.88577	2.94992	2.59589	2.74438	3.02036	2.91253	2.39615	2.52009	2.36537	2.40476	3.0187	2.96588	2.25578	2.26782	2.52624	2.50984	3.25681	3.02848	2.73511	2.64277	2.47548	2.41697	2.85587	2.98732	2.73717	2.91168	2.78153	2.93414	1.90375	2.02505	2.20761	2.17384	2.53478	2.67992	2.62547	2.59777	2.54538	2.65577	2.76001	2.89677	2.48668
19	3.06782	2.40543	2.75664	2.82242	2.14913	2.08908	4.04046	4.28897	2.72059	2.83444	2.66274	2.69608	2.82127	2.91943	2.35108	2.35778	2.15504	2.26438	3.10729	2.88705	2.15169	2.2058	2.43094	2.60612	2.86123	2.98098	2.52257	2.64039	2.56371	2.44511	2.95211	2.99711	3.07939	2.94001	2.7864	2.87216	1.8428	1.90299	2.26479	2.33093	2.62618	2.52805	2.65177	2.61984	2.57897	2.55046	3.09338	2.85167	2.67209
20	2.33146	2.52319	2.61991	2.70615	2.11171	2.32238	4.27664	4.40312	2.82905	2.93915	2.57442	2.64703	2.95343	2.98931	2.381	2.47552	2.28917	2.2119	2.97653	2.80758	2.1466	2.33411	2.33054	2.45482	3.05326	3.08564	2.73848	2.6222	2.46787	2.48299	2.88661	2.83656	2.95056	2.63557	2.83145	2.73708	2.10013	2.24587	2.40818	2.39481	2.51403	2.51043	2.73114	2.60322	2.49344	2.50842	2.76668	2.88104	2.53441
21	2.51137	2.78447	2.81842	2.85617	2.19126	2.14586	4.35626	4.28376	2.87438	2.92557	2.69493	2.5676	2.9583	2.80569	2.37618	2.43671	2.32159	2.42287	3.19556	3.19015	2.23116	2.21274	2.47533	2.72628	2.88116	3.12574	2.61699	2.6624	2.64938	2.46848	2.91621	3.17106	3.1153	3.1117	2.831	2.90829	1.99726	2.08393	2.22644	2.33414	2.55797	2.65803	2.75119	2.74797	2.60641	2.48852	2.90522	2.93674	2.58661
22	2.48699	2.50329	2.78862	2.62282	2.14227	2.21222	4.63646	4.62064	2.59928	2.95097	2.63297	2.69888	2.97226	3.05676	2.5083	2.57093	2.38232	2.3327	3.18573	3.01911	2.19668	2.27275	2.44245	2.59113	3.08581	3.22023	2.85454	3.07352	2.7002	2.64176	2.83625	2.96742	3.06656	3.19512	2.82658	2.79966	2.326	2.34781	2.38808	2.33033	2.58105	2.64867	2.7993	2.84238	2.59183	2.5941	2.85691	2.95536	2.7299
23	2.78836	2.72685	2.69019	2.8565	2.09638	2.13033	4.07649	4.23803	2.76154	2.87918	2.62216	2.60536	2.79135	2.97876	2.43677	2.52888	2.35637	2.30221	3.06405	3.34213	2.2121	2.15094	2.41194	2.68545	2.96615	2.93496	2.54825	2.48161	2.47857	2.55918	2.94367	2.85276	2.92491	3.30714	2.63687	2.80706	1.90257	1.991	2.2136	2.25692	2.47453	2.5013	2.71544	2.6727	2.43543	2.4175	2.78696	2.84772	2.61589
24	2.81037	2.67914	2.80846	2.92305	2.24524	2.21907	4.12778	4.39807	2.72651	2.81469	2.8114	2.75912	2.77031	2.85437	2.32423	2.20481	2.28728	2.40217	2.95789	3.02196	2.3452	2.32516	2.41359	2.56869	3.01633	2.90313	2.76542	2.90403	2.66549	2.63543	3.00884	3.04791	3.16192	3.04715	2.87956	2.88727	2.30678	2.3329	2.51506	2.53212	2.54187	2.64589	2.82612	2.75048	2.57752	2.69289	2.75394	2.98832	2.72936
25	2.69178	2.59268	2.99271	3.16469	2.51047	2.46123	4.83024	4.46998	3.29	3.12499	2.80724	2.87798	3.36017	3.36054	3.01525	2.61031	2.516	2.51159	3.25064	3.27399	2.31475	2.57907	2.52214	2.67556	3.26325	3.43458	2.66893	2.7979	2.90791	2.8489	3.20172	3.24	3.29943	3.14554	3.00335	2.98248	2.14912	2.13391	2.41831	2.42464	2.60552	2.68005	3.11057	3.07217	2.83755	2.75067	2.91846	2.8124	2.8698
26	2.83491	2.3807	2.90835	2.94422	2.11189	1.99188	3.40377	4.10321	2.86454	2.86498	2.86454	2.84585	3.02795	3.22224	2.62306	2.32313	2.27758	2.33353	3.10655	2.99743	2.38532	2.13289	2.52627	2.63684	3.41076	3.33712	2.61282	2.67519	2.65914	2.64493	2.87561	3.05445	2.96316	2.98754	2.79159	2.86413	2.00444	1.99597	2.45793	2.40814	2.50212	2.45196	2.71806	2.67521	2.59121	2.55101	2.86846	2.97757	2.74902
27	2.91688	2.58739	2.7349	2.64954	2.23192	2.14757	4.23316	4.2177	2.7989	2.88921	2.75082	2.63782	2.88963	2.816	2.66437	2.71031	2.26188	2.36549	3.0861	2.8366	2.19229	2.29779	2.40879	2.66304	3.23946	3.00271	2.71122	3.02151	2.62603	2.6388	2.89019	2.77268	3.0236	2.88608	2.67577	2.98318	1.98139	1.91077	2.37997	2.3498	2.82147	2.46711	2.5836	2.55733	2.61685	2.68599	3.14466	3.33097	2.68287
28	2.28721	2.27085	2.783	2.58008	2.02346	2.21297	3.50641	4.71056	2.91473	2.92807	2.71282	2.69696	2.79729	2.93244	2.48004	2.62576	2.32519	2.44534	3.16478	2.85058	2.16251	2.20594	2.48774	2.65919	3.02529	3.22922	2.62772	2.8602	2.58977	2.51611	2.99837	2.90771	3.13143	3.04984	2.835	2.97031	2.10426	2.10094	2.34365	2.37473	2.37221	2.20929	2.64905	2.53511	2.63253	2.66069	2.58025	2.9809	2.68879
29	2.60254	2.82213	2.86012	2.93307	2.12941	2.19313	4.63148	4.52248	3.00702	2.98784	2.77949	2.70695	3.02822	3.18661	2.94777	2.97624	2.3736	2.34566	3.10721	2.99268	2.27409	2.2211	2.58308	2.7173	3.20607	3.21355	2.84508	2.74654	2.49868	2.45873	3.00386	3.02345	2.87041	2.75303	2.94484	3.00664	2.15829	1.96824	2.38713	2.37679	2.47695	2.71503	2.81467	2.71114	2.59796	2.65953	2.87694	3.26627	2.73871
30	2.80817	2.59902	2.97473	2.88827	2.2688	2.20739	3.58353	3.68022	2.92975	3.04753	2.8289	2.78711	3.04464	3.11825	2.60175	2.50749	2.47967	2.58012	3.04079	2.9352	2.24283	2.29355	2.52573	2.5297	3.3353	3.35869	2.27099	2.51639	2.75837	2.77783	3.15015	3.05694	3.08851	3.18914	2.89703	2.87837	2.20587	2.07749	2.52395	2.50498	2.49829	2.61032	2.93063	2.91393	2.79004	2.70339	3.01804	2.76267	2.71613
31	2.54908	2.35461	2.8872	2.90992	2.16737	2.15694	4.57695	3.86807	3.10292	3.19068	2.81692	2.88948	3.06071	3.27628	2.58637	2.47693	2.4887	2.47635	3.15785	3.1175	2.29192	2.27053	2.52236	2.65893	3.23097	3.37746	2.75097	2.62076	2.78568	2.64705	3.02329	3.00643	3.13621	3.24561	3.13054	2.97262	1.93705	2.16279	2.37792	2.41352	2.57418	2.59561	2.7803	2.67694	2.71008	2.75116	2.99438	2.92248	2.8266
32	2.75054	2.49598	2.76331	2.68556	2.11682	2.30371	4.51544	4.63978	3.01797	3.13242	2.83799	2.94702	3.22997	3.31342	2.87277	2.61579	2.41663	2.51297	3.0324	3.14056	2.24339	2.41125	2.3576	2.63349	3.51159	3.34775	2.56353	2.79019	2.60224	2.59149	2.88926	2.98474	2.74681	2.9107	2.80481	2.78494	2.28212	2.10714	2.43863	2.40154	2.58137	2.43543	2.76066	2.76595	2.69206	2.72261	2.79333	3.05075	2.53285
33	2.52296	2.71713	2.67486	2.67974	2.26619	2.30321	3.77436	4.17914	2.7185	2.82623	2.68782	2.7576	2.79509	2.99935	2.41929	2.66782	2.32681	2.29282	3.06544	2.86402	2.29186	2.26229	2.66132	2.52093	3.0014	2.98043	2.24992	2.4876	2.65275	2.53127	3.04821	2.95239	2.73251	3.01819	2.70853	2.80786	2.12467	2.1329	2.33982	2.36503	2.59349	2.61605	2.71383	2.75515	2.497	2.64757	3.08611	2.94601	2.50568
34	2.57622	2.74953	2.87163	2.81468	2.40227	2.23032	3.86976	4.099	2.97021	2.95215	2.76177	2.89623	3.04437	3.21262	2.35454	2.35416	2.48714	2.49755	3.39767	3.25483	2.38736	2.29218	2.78375	2.75236	3.12111	3.33789	2.62385	2.40912	2.58817	2.7215	3.11281	3.01927	3.19974	3.30375	2.8673	2.91936	1.98013	2.25846	2.48913	2.41979	2.49132	2.62103	2.77044	2.82171	2.58268	2.6071	3.19138	2.90493	2.76491
35	2.96134	2.31424	2.8616	2.91827	2.23129	2.09143	3.81671	3.17821	2.96806	3.07325	2.83584	2.80518	3.22156	3.32888	2.64448	2.06616	2.46897	2.41235	3.20202	3.01072	2.25468	2.26774	2.64821	2.61035	3.35095	3.40616	2.75411	2.21929	2.62135	2.48148	3.1044	2.94857	3.12752	3.13677	2.95418	2.97439	2.29671	2.21301	2.37598	2.33285	2.58694	2.56793	2.83861	2.76667	2.59766	2.67486	2.74181	2.8624	2.76391
36	2.35334	2.68759	2.58493	2.71932	2.36113	2.40842	4.60587	4.72366	3.09129	2.92579	2.94253	2.7912	3.19673	3.1228	2.83998	2.96301	2.49385	2.45416	3.19119	2.94955	2.41694	2.33695	2.59172	2.45609	3.34956	3.19318	2.43574	2.4302	2.61583	2.76237	2.97883	2.93678	3.19665	3.34111	3.06625	3.00582	2.29245	2.36103	2.4736	2.47541	2.69502	2.68461	2.82086	2.8275	2.72233	2.87888	2.71264	3.01452	2.49414
37	3.06775	2.66673	2.94663	2.82836	2.38889	2.18371	3.07975	4.03698	2.94559	2.96808	2.96128	2.89633	3.13483	3.1004	3.00291	2.74228	2.53797	2.58396	3.13374	3.06929	2.18209	2.25786	2.53372	2.66974	3.37475	3.22547	2.80402	2.61171	2.8508	2.58344	3.06965	3.16104	2.78563	3.28397	2.94875	2.92829	2.23338	2.22734	2.45109	2.40996	2.94101	2.55692	2.72341	2.72387	2.71769	2.78347	3.17167	3.34099	2.73341
38	3.05429	2.71826	2.94193	2.99066	2.33568	2.44149	3.68629	3.75503	3.32113	3.09341	2.85583	2.99075	3.25423	3.27679	2.63481	2.23038	2.45295	2.53109	3.25232	3.12288	2.46821	2.38052	2.47927	2.59034	3.51742	3.56308	2.9728	2.87589	2.95217	2.88078	3.16837	3.15076	3.35703	3.3322	3.00641	3.16505	2.32114	2.18401	2.6112	2.66738	2.62775	2.38238	3.1467	2.96493	2.87852	2.81719	3.11713	3.0145	2.81428
39	3.03016	2.86914	2.8261	2.82099	2.05429	2.11203	4.30994	3.89944	2.88565	2.87177	2.89283	2.70294	2.88136	3.01302	2.4321	2.15921	2.43897	2.48789	3.0656	3.07414	2.08229	2.191	2.3836	2.44792	3.26626	3.367	2.78246	3.03512	2.65168	2.55407	3.17587	3.01337	3.14064	3.12152	3.03524	2.89103	1.86697	1.97108	2.36425	2.41326	2.60414	2.47424	2.92869	2.81199	2.62654	2.50411	2.56155	3.08332	2.70556
40	2.29345	2.94979	2.82653	2.78594	2.39849	2.25067	4.09224	4.39872	2.95843	3.02807	2.93126	2.84078	3.14054	3.18277	2.82963	2.76101	2.54691	2.59274	3.15657	2.90493	2.37	2.41234	2.49902	2.56107	3.37368	3.32917	2.45897	2.85752	2.58252	2.69386	3.06211	3.06197	3.02686	3.25943	2.87082	3.00825	2.2812	2.37378	2.51172	2.53525	2.40586	2.7871	2.87965	2.83228	2.68096	2.73447	2.9596	2.83191	2.82722
41	2.66076	2.66506	2.92243	2.96108	2.41411	2.30963	4.61344	4.44722	2.97546	2.99358	2.70343	2.76253	3.04424	3.25434	2.5785	2.42087	2.34004	2.39098	3.20184	3.11801	2.52862	2.54391	2.52065	2.61673	3.29077	3.26925	2.8966	2.65552	2.59884	2.7164	2.98359	2.95931	2.8976	3.05049	2.80124	2.81826	2.0495	2.25266	2.44993	2.35243	2.62713	2.71217	2.78353	2.7631	2.64724	2.67225	2.81802	2.83291	2.68784
42	2.35526	2.49068	2.97176	2.91703	2.28517	2.1725	4.3516	4.37394	2.89768	2.95973	2.77095	2.77986	3.18072	3.15295	2.52876	2.58667	2.40325	2.42863	3.37264	3.12423	2.30877	2.2522	2.34761	2.52078	3.09363	3.29668	2.74558	2.74746	2.5665	2.68758	3.10205	3.06909	3.083	2.90321	3.03735	2.96459	2.24364	2.1638	2.42614	2.40259	2.52751	2.68479	2.78388	2.85793	2.69049	2.69409	2.82237	2.77903	2.82375
43	2.90479	2.61517	2.72643	2.77423	2.45519	2.27993	4.46338	4.58305	3.12628	3.00496	2.7723	2.83508	3.17746	3.13878	2.62221	2.50016	2.43207	2.36417	3.13858	3.05746	2.36502	2.39549	2.61089	2.55815	3.32831	3.43097	3.02396	2.53677	2.74136	2.71222	2.89319	3.11053	3.16155	2.97141	2.90139	2.8493	2.29791	2.36743	2.4785	2.53415	2.44911	2.66363	2.9342	2.91023	2.68631	2.73171	2.81962	2.60257	2.59591
44	3.32949	2.50161	2.85897	2.84485	2.47746	2.21362	4.63875	4.7323	2.96961	3.22444	2.70524	2.79314	3.18304	3.18128	2.77731	2.64664	2.3564	2.43466	3.10627	3.36273	2.23961	2.4348	2.52234	2.58091	3.28412	3.26735	2.7418	2.82366	2.65766	2.66193	3.24314	3.19364	2.74073	2.60359	2.92465	2.93538	2.09371	2.07698	2.47622	2.49924	2.80388	2.79437	2.83592	2.72561	2.65857	2.70443	3.03285	2.87732	2.60495
45	2.51925	2.47382	2.74059	2.71843	2.14111	2.20096	4.72474	4.44743	3.0739	3.09929	2.731	2.78402	3.08562	3.15023	2.37427	2.51919	2.49619	2.46425	2.95694	3.0339	2.21281	2.34701	2.62257	2.67625	3.15399	3.1248	2.78799	2.84834	2.54032	2.5983	2.86121	3.02266	2.5672	2.52669	2.68191	2.67573	2.13245	2.10565	2.23159	2.31177	2.59198	2.5975	2.71892	2.68373	2.6226	2.64133	2.78605	2.89345	2.48351
46	2.88964	2.58814	2.80269	2.85325	2.15657	2.18077	3.83287	4.1878	2.88722	2.8799	2.84037	2.91849	3.06116	3.22899	2.44688	2.45385	2.37496	2.44972	3.11749	2.96916	2.18954	2.41278	2.54458	2.64321	3.42344	3.33173	2.71015	2.74993	2.72801	2.7282	3.05262	3.05369	3.23922	3.15407	2.77204	2.93261	2.05465	2.16978	2.58847	2.5019	2.71683	2.74049	2.89342	2.8724	2.8206	2.59142	2.98663	2.67119	2.71437
48	2.70223	2.57906	2.77521	2.91445	2.06653	2.21665	3.26769	3.84054	2.88202	2.85648	2.75979	2.66953	3.07419	3.25301	2.22735	2.43653	2.40793	2.49331	3.0112	2.9955	2.49202	2.22524	2.65579	2.61814	3.19914	2.99726	2.53038	2.45709	2.58234	2.44056	2.91562	2.86348	2.81082	2.8253	2.80181	2.61177	2.04007	2.19178	2.1872	2.18237	2.45337	2.31143	2.74352	2.7332	2.50786	2.52884	2.7796	2.74751	2.58594
49	2.41254	2.52026	3.02042	2.86714	2.24411	2.21133	4.23221	4.09147	2.92036	2.86432	2.74858	2.79774	2.95718	2.85119	2.24059	2.33948	2.40418	2.48368	3.06925	2.94328	2.34659	2.28464	2.48013	2.54778	3.1997	3.14069	3.0698	2.79672	2.65362	2.58932	2.99023	2.93133	2.95456	3.01594	2.99067	2.87771	1.9726	2.0792	2.34859	2.3675	2.53437	2.54221	2.8747	2.79089	2.52218	2.7496	3.00643	2.84645	2.77793
50	2.73076	2.67453	2.78871	2.81511	2.25298	2.14771	4.63622	4.49088	2.95895	3.12549	2.64248	2.76982	2.91511	3.05446	2.53238	2.37323	2.28201	2.22036	2.99436	2.92208	2.28837	2.15459	2.48673	2.55754	3.50695	3.34563	2.86254	2.86607	2.60268	2.63459	2.99526	2.99631	2.61686	2.67765	2.99143	2.74767	2.0022	2.16756	2.44322	2.39711	2.40664	2.58632	2.85896	2.76727	2.57005	2.57248	3.11368	2.96571	2.86162
[truncated: 14 more columns]

## Sheet: RR2s
Permutation	Mode 1	Mode 2	Mode 3	Mode 4	Mode 5	Mode 6	Mode 7			Values above	Mode 1	Mode 2	Mode 3	Mode 4	Mode 5	Mode 6	Mode 7
1	0.814432	0.477571	0.365801	0.332658	0.039673	0.0892247	0.0655068			>0.00	1	104	218	341	311	385	428
2	0.552019	0.099338	0.343197	0.385589	0.0547678	0.525365	0.354878			>0.05	3	311	619	946	867	1016	1173
3	0.76621	0.0974085	0.135862	0.327154	0.161639	0.177023	0.253295			>0.10	4	492	943	1454	1249	1495	1596
4	0.711257	0.528322	0.28706	0.150293	0.0800125	0.286202	0.422903			>0.15	4	710	1162	1602	1509	1555	1857
5	0.595165	0.522734	0.575538	0.142356	0.0565212	0.247737	0.375067			>0.20	12	925	1255	1539	1527	1591	1527
6	0.639215	0.432339	0.526938	0.342348	0.327367	0.39998	0.286387			>0.25	17	1095	1210	1369	1334	1248	1249
7	0.791209	0.198456	0.485617	0.29872	0.137538	0.298238	0.293639			>0.30	27	1078	1095	1030	1079	972	861
8	0.67705	0.214352	0.0432923	0.272196	0.0963126	0.231372	0.230245			>0.35	55	1002	931	704	834	709	581
9	0.713156	0.180093	0.370581	0.176876	0.164044	0.0349203	0.178457			>0.40	148	933	772	478	574	502	362
10	0.529727	0.607928	0.216958	0.1675	0.226604	0.353293	0.208507			>0.45	245	871	597	282	340	256	188
11	0.646011	0.397747	0.192244	0.052353	0.253685	0.128058	0.330399			>0.50	405	787	466	143	199	156	102
12	0.605118	0.269236	0.44031	0.0499352	0.340174	0.245577	0.438928			>0.55	768	658	344	71	103	75	56
13	0.700877	0.582872	0.377381	0.400392	0.0772244	0.0329557	0.0780893			>0.60	1265	467	211	27	48	30	14
14	0.79028	0.53949	0.290666	0.349196	0.164864	0.0695718	0.142991			>0.65	1748	368	115	11	23	10	5
15	0.728268	0.58625	0.435334	0.231448	0.200853	0.207563	0.273408			>0.70	2151	135	50	3	3	0	1
16	0.746972	0.305654	0.4013	0.403577	0.168307	0.0912052	0.386846			>0.75	1950	53	12	0	0	0	0
17	0.736968	0.32167	0.0916444	0.210614	0.202699	0.0912721	0.264757			>0.80	1021	11	0	0	0	0	0
18	0.727513	0.157411	0.210418	0.251267	0.146367	0.129994	0.352636			>0.85	175	0	0	0	0	0	0
19	0.776643	0.234496	0.0789861	0.42262	0.272338	0.313023	0.277932			>0.90	1	0	0	0	0	0	0
20	0.699514	0.0885087	0.36661	0.358456	0.389443	0.371592	0.191229			>0.95	0	0	0	0	0	0	0
21	0.681713	0.258864	0.43622	0.343521	0.410735	0.269515	0.250585
22	0.719173	0.381139	0.210579	0.240656	0.148887	0.056371	0.194215
23	0.575678	0.233618	0.655568	0.33955	0.31938	0.155551	0.193086
24	0.777034	0.141199	0.0711606	0.278549	0.0578427	0.153312	0.308339
25	0.63173	0.486776	0.558542	0.153081	0.0505732	0.00477971	0.324893
26	0.758215	0.575887	0.0285127	0.31759	0.574914	0.0666836	0.0485192
27	0.488191	0.240331	0.0352188	0.328528	0.0828869	0.0876381	0.128783
28	0.737719	0.0474876	0.237711	0.2817	0.0277944	0.331896	0.246196
29	0.667223	0.245897	0.569205	0.237881	0.358731	0.259987	0.230515
30	0.657738	0.337858	0.371102	0.336945	0.42606	0.297496	0.148662
31	0.709384	0.475456	0.412906	0.260334	0.15565	0.174228	0.240918
32	0.417597	0.39096	0.474955	0.251328	0.343784	0.0342139	0.273057
33	0.750754	0.33202	0.261234	0.0821671	0.300056	0.481807	0.216253
34	0.724981	0.685005	0.317736	0.144692	0.174836	0.0247887	0.137784
35	0.566675	0.641886	0.392647	0.187421	0.0453632	0.595653	0.237515
36	0.644793	0.243013	0.168883	0.0306215	0.260773	0.203161	0.163156
37	0.651996	0.266474	0.0514729	0.241653	0.217427	0.28183	0.175027
38	0.740773	0.45453	0.403273	0.0918039	0.406963	0.228032	0.0768311
39	0.789148	0.215331	0.227821	0.0947084	0.113218	0.154529	0.182039
40	0.519143	0.317526	0.316434	0.524931	0.213281	0.0816745	0.123553
41	0.767106	0.569183	0.533737	0.160413	0.143853	0.0937377	0.231668
42	0.826022	0.476755	0.613712	0.227787	0.116866	0.300741	0.162979
43	0.736944	0.517595	0.627291	0.146718	0.253528	0.313072	0.186533
44	0.705042	0.214027	0.489451	0.343667	0.053396	0.322411	0.0366867
45	0.770199	0.382123	0.459768	0.308952	0.243125	0.0829282	0.0255525
46	0.680714	0.434833	0.305878	0.254599	0.286612	0.214939	0.303506
47	0.56969	0.3419	0.247863	0.246964	0.116219	0.218628	0.18971
48	0.558671	0.360914	0.405867	0.144184	0.355148	0.347596	0.571773
49	0.643539	0.250089	0.327722	0.107609	0.264486	0.00759823	0.0665016
50	0.738671	0.504996	0.331557	0.230654	0.475967	0.24419	0.237015
51	0.794936	0.266994	0.157506	0.350632	0.343338	0.366029	0.114318
52	0.760877	0.183777	0.257987	0.227592	0.268053	0.195768	0.229944
53	0.703414	0.326436	0.130075	0.248959	0.101718	0.12474	0.22956
54	0.71468	0.246155	0.0464806	0.0989153	0.0315413	0.0987493	0.393
55	0.7645	0.162955	0.208859	0.14622	0.331368	0.161971	0.0295802
56	0.614353	0.578527	0.30932	0.110793	0.0730995	0.109727	0.256327
57	0.79374	0.383264	0.0638359	0.0398983	0.157432	0.310498	0.19597
58	0.735489	0.228319	0.323862	0.279992	0.188994	0.375646	0.42177
59	0.737389	0.341118	0.193412	0.280412	0.0743357	0.220251	0.121919
60	0.623228	0.362547	0.0667506	0.291998	0.115397	0.600242	0.208284
61	0.739056	0.37738	0.245648	0.311163	0.158558	0.408749	0.16443
62	0.72731	0.444263	0.0628045	0.12967	0.0917511	0.343954	0.0842862
63	0.634	0.677938	0.290472	0.404552	0.026232	0.202566	0.270013
64	0.675918	0.393224	0.438647	0.177775	0.116507	0.419727	0.369512
65	0.813282	0.502892	0.259809	0.245462	0.188672	0.398359	0.0791762
66	0.430478	0.25951	0.409135	0.231412	0.298034	0.209536	0.0967502
67	0.747755	0.472382	0.268972	0.145288	0.427726	0.118185	0.154693
68	0.673095	0.517261	0.134934	0.37368	0.191047	0.0282934	0.163975
69	0.680036	0.555255	0.107712	0.3965	0.153177	0.418883	0.261877
70	0.707603	0.406807	0.540444	0.0320115	0.26516	0.393892	0.153417
71	0.840204	0.296356	0.487512	0.0525351	0.247204	0.0458897	0.0951403
72	0.692742	0.556547	0.0803628	0.188648	0.0437306	0.224497	0.117722
73	0.762233	0.361303	0.456428	0.252516	0.293803	0.253719	0.441221
74	0.473459	0.519291	0.303221	0.234199	0.164906	0.359167	0.0732517
75	0.825522	0.210228	0.209021	0.182304	0.247456	0.144367	0.316667
76	0.689456	0.275514	0.307924	0.166819	0.347335	0.294284	0.171987
77	0.434335	0.272772	0.371082	0.128341	0.181279	0.185939	0.263949
78	0.776167	0.0780316	0.226809	0.205468	0.167228	0.0478595	0.116446
79	0.726887	0.30476	0.281644	0.0248829	0.233421	0.144425	0.0584242
80	0.7308	0.344068	0.279456	0.286496	0.0983742	0.131951	0.150359
81	0.682471	0.297899	0.147978	0.0630144	0.111828	0.208902	0.0502174
82	0.602679	0.427001	0.222744	0.373703	0.336216	0.188346	0.144654
83	0.632236	0.361181	0.480263	0.394711	0.424941	0.13859	0.186158
84	0.699288	0.225903	0.138376	0.0935722	0.474524	0.171316	0.404688
85	0.748395	0.624326	0.63406	0.31979	0.128731	0.243677	0.0656373
86	0.744191	0.27737	0.240845	0.258574	0.322568	0.365683	0.232354
87	0.643565	0.298574	0.240189	0.37506	0.138312	0.262959	0.227947
88	0.765257	0.242796	0.281138	0.113907	0.24665	0.206787	0.253483
89	0.62564	0.392987	0.586828	0.207434	0.129515	0.274846	0.494968
90	0.665638	0.478031	0.185941	0.541841	0.28856	0.22083	0.262147
91	0.686559	0.118319	0.15902	0.0820538	0.389917	0.131151	0.161524
92	0.72553	0.510103	0.186583	0.211798	0.074475	0.181161	0.415693
93	0.713283	0.505567	0.701431	0.299463	0.202613	0.164681	0.276571
94	0.659025	0.394658	0.10594	0.438726	0.255625	0.130388	0.21472
95	0.790058	0.384296	0.563242	0.424975	0.21978	0.134222	0.221362
96	0.689481	0.430356	0.0860995	0.145496	0.310531	0.315506	0.0910152
97	0.82285	0.51472	0.281668	0.277203	0.114226	0.273113	0.0486988
98	0.743539	0.57748	0.229615	0.244526	0.270384	0.100988	0.138055
99	0.727184	0.0330721	0.116209	0.302731	0.229124	0.31435	0.0800874
100	0.835124	0.20033	0.280323	0.254954	0.334615	0.42423	0.138071
101	0.600025	0.482033	0.444633	0.14101	0.218468	0.402318	0.348532
102	0.77391	0.224319	0.577851	0.355669	0.424424	0.137693	0.0407658
103	0.538404	0.603599	0.156562	0.0591013	0.49921	0.259906	0.141583
104	0.755013	0.261887	0.271323	0.219062	0.298291	0.226445	0.345409
105	0.840038	0.270871	0.3299	0.213175	0.185887	0.308993	0.233804
106	0.599698	0.354687	0.237906	0.0657359	0.381336	0.152348	0.243148
107	0.705281	0.449944	0.374552	0.168785	0.427298	0.223543	0.22678
108	0.779451	0.287361	0.266319	0.401863	0.168021	0.155285	0.214236
109	0.644469	0.110072	0.435687	0.214113	0.233904	0.128593	0.170234
110	0.585683	0.121497	0.543743	0.328751	0.419597	0.17844	0.149698
111	0.711669	0.212852	0.331907	0.147836	0.319775	0.36443	0.123832
112	0.717637	0.134887	0.28258	0.338756	0.41208	0.138729	0.318034
113	0.72495	0.532216	0.303606	0.19352	0.3295	0.155852	0.128724
114	0.791163	0.309307	0.303653	0.266774	0.309009	0.424721	0.333807
115	0.668026	0.0632438	0.299364	0.140854	0.349774	0.283047	0.0674367
116	0.553298	0.657358	0.478276	0.245062	0.141048	0.124188	0.264625
117	0.643968	0.152995	0.466148	0.235243	0.296895	0.0170959	0.327333
118	0.541099	0.194824	0.119464	0.434237	0.225665	0.197224	0.212487
119	0.632264	0.502424	0.120806	0.0492714	0.187621	0.282485	0.242364
120	0.619572	0.394327	0.144225	0.27441	0.426472	0.143139	0.147789
121	0.59355	0.57426	0.079119	0.184586	0.210554	0.0527164	0.176651
122	0.692326	0.187491	0.209277	0.17724	0.427789	0.255124	0.229356
123	0.704244	0.341146	0.510944	0.38268	0.142982	0.323625	0.520608
124	0.699203	0.430191	0.669581	0.231165	0.097835	0.244688	0.155776
125	0.734695	0.301669	0.197927	0.209785	0.261469	0.415652	0.272895
126	0.717283	0.183756	0.116389	0.501321	0.131107	0.270745	0.249201
127	0.745524	0.406208	0.121331	0.271409	0.264476	0.0499529	0.300673
128	0.367063	0.253278	0.198432	0.132311	0.407362	0.319222	0.263478
129	0.565687	0.0690089	0.224278	0.227058	0.281471	0.10924	0.210673
130	0.67542	0.464116	0.329405	0.443022	0.3013	0.319979	0.243839
131	0.814	0.578778	0.131189	0.368577	0.408529	0.17498	0.29318
132	0.608361	0.455212	0.0745871	0.0388829	0.201907	0.160439	0.215421
133	0.629825	0.507938	0.38239	0.0464124	0.362721	0.160352	0.0375642
134	0.814647	0.328258	0.401655	0.229172	0.20199	0.100906	0.257832
135	0.695576	0.169431	0.043727	0.345951	0.368069	0.0913458	0.273023
136	0.593012	0.344142	0.246166	0.19153	0.205166	0.266685	0.1728
137	0.58699	0.672663	0.182589	0.20521	0.20376	0.172807	0.53104
138	0.744906	0.271301	0.257411	0.0649912	0.425593	0.0759149	0.26909
139	0.72115	0.227643	0.408736	0.0748062	0.252046	0.365847	0.320893
140	0.617522	0.116832	0.208218	0.211798	0.320253	0.26074	0.156734
141	0.760067	0.166275	0.348459	0.237487	0.0481184	0.241573	0.300655
142	0.782559	0.20263	0.294481	0.301416	0.170857	0.105237	0.157871
143	0.74754	0.460006	0.391405	0.359457	0.244662	0.0593673	0.16048
144	0.4291	0.214557	0.386094	0.17112	0.280533	0.247766	0.434007
145	0.646454	0.190459	0.21399	0.192927	0.124195	0.225239	0.0466112
146	0.828585	0.356107	0.104043	0.206537	0.311623	0.149302	0.16604
147	0.62314	0.117922	0.289316	0.302025	0.0920526	0.176903	0.277795
148	0.652841	0.051148	0.0807383	0.0951156	0.174302	0.0254039	0.167826
149	0.793309	0.483157	0.294528	0.346674	0.135629	0.360925	0.372542
150	0.604101	0.42088	0.291028	0.442113	0.0705213	0.0627202	0.061566
151	0.763056	0.264581	0.0335246	0.200695	0.238868	0.36936	0.218667
152	0.493503	0.611552	0.242259	0.275061	0.138567	0.318598	0.214233
153	0.776173	0.160098	0.137733	0.129609	0.414022	0.382305	0.0804999
154	0.763594	0.556721	0.460144	0.078552	0.126291	0.194054	0.382364
155	0.804317	0.210206	0.125751	0.309916	0.140532	0.186584	0.217041
156	0.729326	0.343432	0.273631	0.359991	0.0980242	0.0659356	0.0380726
157	0.642623	0.509339	0.0998365	0.172806	0.310767	0.303772	0.0921389
158	0.773709	0.538341	0.0658579	0.337909	0.164974	0.404107	0.378117
159	0.469359	0.480224	0.367857	0.272785	0.156119	0.228579	0.319502
160	0.404745	0.461673	0.542295	0.127281	0.290173	0.0443064	0.029956
161	0.700015	0.166837	0.262565	0.182684	0.049037	0.370716	0.460517
162	0.672607	0.252923	0.451726	0.154694	0.353199	0.231798	0.0721378
163	0.735556	0.508884	0.215877	0.425991	0.189239	0.205334	0.163088
164	0.75959	0.526159	0.496234	0.0463253	0.334231	0.209044	0.289751
165	0.656541	0.264892	0.178279	0.109554	0.14598	0.292258	0.381909
166	0.647123	0.665255	0.215313	0.140974	0.289837	0.106717	0.213048
167	0.790288	0.415762	0.267389	0.0723052	0.22469	0.141129	0.290941
168	0.576913	0.488052	0.127037	0.291576	0.303762	0.119749	0.210569
169	0.665416	0.536439	0.256636	0.263279	0.220691	0.211972	0.116303
170	0.6846	0.373764	0.427994	0.138592	0.325329	0.262837	0.265471
171	0.559438	0.687731	0.432605	0.365571	0.399028	0.326733	0.132603
172	0.688731	0.613284	0.193093	0.191455	0.149661	0.416466	0.323614
173	0.694836	0.3466	0.176031	0.142416	0.0651877	0.205007	0.427174
174	0.639363	0.596041	0.20214	0.189598	0.0352732	0.13863	0.246583
175	0.547482	0.252626	0.385021	0.247383	0.106171	0.339802	0.0428158
176	0.400796	0.528811	0.0953566	0.156227	0.290072	0.161299	0.167237
177	0.751968	0.49705	0.20345	0.0900814	0.385472	0.252678	0.333243
178	0.606357	0.408751	0.262744	0.174259	0.444523	0.320478	0.051505
179	0.748481	0.275692	0.226001	0.272683	0.314222	0.262188	0.171495
180	0.725389	0.375358	0.219323	0.132111	0.469514	0.366354	0.0946805
181	0.793586	0.247262	0.454329	0.159915	0.15782	0.476746	0.277152
182	0.610966	0.0270037	0.131285	0.266617	0.546139	0.166728	0.167337
183	0.543193	0.398401	0.0970713	0.211348	0.333535	0.376599	0.196662
184	0.605775	0.486817	0.157358	0.205847	0.167896	0.42003	0.0617138
185	0.794453	0.552579	0.223319	0.0686651	0.0812114	0.352322	0.292612
186	0.544234	0.369173	0.190833	0.588111	0.417864	0.235939	0.0265829
187	0.772469	0.383071	0.148023	0.125224	0.0960625	0.13052	0.076335
188	0.586978	0.250885	0.43877	0.0591821	0.388171	0.0871444	0.0600754
189	0.667851	0.258821	0.437401	0.155693	0.299243	0.361737	0.257179
190	0.708563	0.68908	0.201764	0.168355	0.197788	0.192288	0.195321
191	0.675187	0.616433	0.0661294	0.106441	0.303718	0.592793	0.134069
192	0.769763	0.498062	0.756711	0.20545	0.149895	0.121931	0.249608
193	0.846233	0.310244	0.298956	0.401576	0.345873	0.242229	0.441133
194	0.858876	0.442334	0.346321	0.317167	0.302693	0.0667106	0.331208
195	0.672203	0.363169	0.244713	0.202076	0.0931321	0.345188	0.221211
196	0.773844	0.173035	0.279628	0.10602	0.184434	0.418037	0.292682
197	0.757928	0.236902	0.187941	0.448005	0.292072	0.398207	0.190681
198	0.780295	0.0979399	0.579011	0.120016	0.338035	0.4141	0.133155
199	0.763383	0.3789	0.554374	0.2329	0.219886	0.0743953	0.391381
200	0.643146	0.288098	0.0733117	0.0506417	0.330281	0.369598	0.131875
201	0.441315	0.472717	0.205325	0.199011	0.388583	0.213589	0.303347
202	0.614351	0.334044	0.23004	0.289528	0.389288	0.410978	0.216897
203	0.760983	0.295539	0.187344	0.261993	0.150441	0.121466	0.640478
204	0.769789	0.65634	0.187586	0.203261	0.19017	0.137375	0.105569
205	0.619739	0.161133	0.30498	0.415025	0.172653	0.182435	0.36691
206	0.442059	0.451729	0.605271	0.394783	0.237164	0.188885	0.024131
207	0.703323	0.405823	0.362859	0.140002	0.161961	0.291832	0.144878
208	0.695531	0.53428	0.269606	0.37273	0.222173	0.122937	0.319128
209	0.821996	0.31216	0.251031	0.183868	0.142194	0.347423	0.280915
210	0.6814	0.380854	0.22923	0.106509	0.206012	0.25516	0.192241
211	0.739795	0.20921	0.39008	0.228022	0.195869	0.237561	0.138747
212	0.668215	0.302755	0.245404	0.149649	0.105011	0.125246	0.22528
213	0.392898	0.181737	0.340441	0.221803	0.241744	0.337074	0.18884
214	0.736164	0.711415	0.274739	0.331861	0.439278	0.0827582	0.0990955
215	0.734957	0.597553	0.370639	0.14731	0.402221	0.103787	0.194716
216	0.807725	0.633239	0.563442	0.170747	0.0932581	0.183987	0.106943
217	0.723268	0.181461	0.0843175	0.127666	0.136272	0.125724	0.318473
218	0.731464	0.449286	0.220227	0.14067	0.14329	0.209473	0.111848
219	0.372309	0.120845	0.156421	0.555086	0.230113	0.354999	0.115681
220	0.817639	0.472948	0.332158	0.43649	0.0936613	0.290865	0.533684
221	0.412635	0.251695	0.0772065	0.122044	0.419337	0.0803007	0.158171
222	0.81864	0.47894	0.180563	0.125039	0.176726	0.134518	0.277166
223	0.623243	0.265109	0.129863	0.215102	0.163442	0.168135	0.242806
224	0.630403	0.537607	0.146438	0.311282	0.365982	0.150413	0.215075
225	0.72503	0.633078	0.507486	0.202303	0.0626872	0.424413	0.289194
226	0.678926	0.481282	0.327749	0.276324	0.127773	0.0807845	0.159787
227	0.612116	0.310107	0.281039	0.16795	0.434964	0.155377	0.426236
228	0.710349	0.117066	0.469834	0.1818	0.260846	0.202324	0.194289
229	0.783625	0.21437	0.353024	0.258578	0.239873	0.223374	0.216049
230	0.604684	0.628546	0.31904	0.205326	0.354053	0.149675	0.418059
231	0.792708	0.52338	0.500752	0.277237	0.0974887	0.103379	0.184148
232	0.724821	0.541206	0.676895	0.151364	0.186757	0.221033	0.28087
233	0.747378	0.187555	0.29558	0.274262	0.290946	0.244842	0.36644
234	0.725209	0.37978	0.215757	0.63818	0.387687	0.171861	0.305318
235	0.563711	0.124993	0.148935	0.201381	0.332229	0.191012	0.223787
236	0.711021	0.453358	0.473443	0.0746705	0.270302	0.130307	0.419289
237	0.707672	0.547408	0.484632	0.434894	0.272884	0.258841	0.0694525
238	0.831051	0.34599	0.44119	0.190408	0.344153	0.189169	0.166385
239	0.636726	0.506155	0.17588	0.410692	0.132597	0.416327	0.230227
240	0.674591	0.346399	0.107918	0.287341	0.237727	0.231231	0.171913
241	0.634164	0.611672	0.262049	0.205259	0.117179	0.142257	0.225435
242	0.701751	0.417451	0.295569	0.176513	0.236549	0.0408035	0.193962
243	0.531956	0.514237	0.189713	0.0828746	0.285614	0.188461	0.250214
244	0.681366	0.122105	0.0618633	0.135706	0.379991	0.328877	0.187727
245	0.718144	0.416309	0.242077	0.4339	0.223131	0.116257	0.170943
246	0.627451	0.572285	0.251376	0.163709	0.495	0.127631	0.146835
247	0.743993	0.577737	0.397734	0.183896	0.399707	0.314516	0.0928426
248	0.662874	0.274127	0.485372	0.335158	0.0387036	0.227393	0.238297
249	0.697549	0.609715	0.333505	0.0441322	0.350438	0.317004	0.0694181
250	0.737144	0.350667	0.389515	0.215848	0.250695	0.329663	0.31285
251	0.691902	0.548034	0.118123	0.336744	0.00963712	0.39554	0.133128
252	0.565402	0.142571	0.248109	0.0755695	0.289971	0.235858	0.0299174
253	0.765751	0.585167	0.327614	0.203624	0.435845	0.24144	0.0198389
254	0.746608	0.40139	0.30353	0.39805	0.200563	0.231733	0.121153
255	0.752886	0.196098	0.0446619	0.400503	0.165815	0.307334	0.173874
256	0.758152	0.297049	0.168679	0.265105	0.415674	0.0427619	0.238035
257	0.777611	0.274739	0.510117	0.170877	0.132901	0.155242	0.332631
258	0.854138	0.815638	0.359249	0.450739	0.10003	0.185703	0.279348
259	0.713966	0.332998	0.396029	0.306332	0.223902	0.190794	0.154776
260	0.730422	0.217719	0.37637	0.406723	0.358839	0.152587	0.324671
261	0.478285	0.093143	0.576754	0.0787634	0.0888413	0.202212	0.0971976
262	0.741706	0.371565	0.438297	0.153851	0.28058	0.431319	0.247647
263	0.763961	0.222742	0.442307	0.3923	0.311516	0.323138	0.259362
264	0.59252	0.365969	0.608533	0.546568	0.297585	0.303259	0.0531186
265	0.611682	0.142047	0.470646	0.0395854	0.0463064	0.278819	0.153518
266	0.633169	0.0907342	0.314812	0.335909	0.223687	0.177616	0.105993
267	0.597272	0.601576	0.216965	0.257581	0.109977	0.174863	0.113216
268	0.73312	0.0757298	0.363025	0.220832	0.137871	0.171672	0.333376
269	0.579021	0.528753	0.159699	0.0844754	0.323356	0.114869	0.0989541
270	0.758874	0.168058	0.335821	0.155871	0.0598523	0.148901	0.236298
271	0.683956	0.265588	0.29856	0.278175	0.0754202	0.243549	0.17732
272	0.445375	0.223022	0.145963	0.196611	0.353181	0.216271	0.222663
273	0.830525	0.329626	0.570556	0.129539	0.324937	0.0899374	0.357954
274	0.787613	0.365574	0.259544	0.134072	0.247014	0.16123	0.147489
275	0.601043	0.148068	0.263237	0.196422	0.178881	0.0925217	0.236946
276	0.607862	0.106762	0.34233	0.306449	0.136381	0.189876	0.382153
277	0.765763	0.489674	0.232696	0.148857	0.318134	0.388889	0.345801
278	0.451911	0.478432	0.39598	0.130241	0.367378	0.171951	0.273518
279	0.703825	0.354584	0.233123	0.382984	0.274901	0.12023	0.159241
280	0.5647	0.521261	0.622585	0.130075	0.331033	0.415693	0.19437
281	0.767306	0.496391	0.28054	0.165607	0.159579	0.146758	0.118336
282	0.782882	0.365817	0.102239	0.174999	0.0740739	0.208917	0.146171
283	0.690863	0.669964	0.385104	0.284921	0.0427067	0.0672664	0.138811
284	0.645416	0.204487	0.123241	0.152689	0.198326	0.108357	0.0711375
285	0.574735	0.229454	0.253221	0.0550338	0.0481638	0.194851	0.11066
286	0.773975	0.0681645	0.261758	0.289676	0.167241	0.0229421	0.406615
287	0.744397	0.0864122	0.126164	0.119531	0.106304	0.307176	0.376777
288	0.71677	0.301141	0.201897	0.36145	0.236355	0.19011	0.324973
289	0.817272	0.265464	0.188639	0.0886284	0.0910495	0.280861	0.160701
290	0.571063	0.0666331	0.0578407	0.0809612	0.336861	0.0770514	0.173425
291	0.69714	0.418779	0.301282	0.14975	0.0732784	0.245972	0.230917
292	0.703674	0.427352	0.438175	0.302065	0.13314	0.296375	0.0621037
293	0.689992	0.285721	0.120607	0.176199	0.321709	0.34024	0.0922506
294	0.692384	0.30394	0.36095	0.0620081	0.173929	0.0485811	0.181648
295	0.860256	0.125928	0.275377	0.307278	0.12672	0.337284	0.490801
296	0.637624	0.49254	0.293448	0.148165	0.204649	0.145237	0.090946
297	0.80814	0.340139	0.435307	0.252968	0.278556	0.174194	0.22487
298	0.498213	0.691901	0.148542	0.190893	0.234392	0.0626837	0.326617
299	0.709139	0.336888	0.414101	0.289717	0.223403	0.0350346	0.185501
300	0.780674	0.452642	0.198826	0.0429593	0.121298	0.37438	0.156431
301	0.780208	0.638605	0.628289	0.107264	0.407189	0.390927	0.155083
302	0.617338	0.247377	0.582194	0.179844	0.170703	0.233707	0.149962
303	0.87968	0.235288	0.285428	0.168722	0.189976	0.136956	0.296115
304	0.717889	0.262274	0.157179	0.187592	0.164817	0.494425	0.14221
305	0.61429	0.581742	0.6171	0.0784746	0.0755116	0.189697	0.316504
306	0.830078	0.249977	0.437327	0.274582	0.23011	0.269282	0.243376
307	0.585551	0.173064	0.185644	0.148203	0.266608	0.0742148	0.111273
308	0.803606	0.389532	0.560199	0.360869	0.144849	0.189815	0.153495
309	0.764368	0.812362	0.606143	0.256826	0.196989	0.247318	0.28704
310	0.649208	0.0629923	0.101685	0.171584	0.0953875	0.0662981	0.161873
311	0.795901	0.227492	0.332626	0.354652	0.306446	0.417569	0.286193
312	0.742181	0.538666	0.444122	0.100129	0.0886773	0.357269	0.204056
313	0.572516	0.679407	0.359482	0.25398	0.33826	0.0970602	0.215843
314	0.615769	0.281751	0.286432	0.377292	0.342303	0.169299	0.116912
315	0.765196	0.0763035	0.477804	0.172608	0.0961384	0.0949954	0.121744
316	0.775328	0.574388	0.374696	0.310165	0.408049	0.319216	0.225
317	0.813073	0.325105	0.290131	0.555544	0.120921	0.339615	0.239744
318	0.708975	0.272391	0.283628	0.148376	0.174456	0.218529	0.104922
319	0.677226	0.307583	0.0932557	0.279144	0.110372	0.0922024	0.254487
320	0.656234	0.413457	0.440352	0.0464877	0.212272	0.267874	0.27974
321	0.802943	0.00660613	0.156398	0.108977	0.387422	0.42913	0.0922344
322	0.719316	0.493583	0.233763	0.176148	0.132713	0.0896392	0.259971
323	0.700943	0.151097	0.148219	0.369685	0.271427	0.0322272	0.22376
324	0.758484	0.275047	0.349365	0.203604	0.108006	0.15837	0.313484
325	0.774983	0.545534	0.197206	0.430869	0.32953	0.131736	0.23535
326	0.751212	0.626258	0.388954	0.4542	0.329488	0.236225	0.33376
327	0.654622	0.215697	0.10905	0.453171	0.270835	0.247202	0.232651
328	0.7243	0.509749	0.0359569	0.240429	0.202275	0.0712905	0.0140069
329	0.549743	0.263017	0.145651	0.151186	0.0387214	0.240337	0.111055
330	0.612277	0.181235	0.096646	0.167114	0.231833	0.225331	0.0400655
331	0.728934	0.246811	0.528802	0.0534012	0.446794	0.0716486	0.179359
332	0.71716	0.265124	0.464625	0.179902	0.321478	0.219516	0.229339
333	0.602553	0.397159	0.539825	0.284012	0.314609	0.134759	0.262379
334	0.802317	0.281064	0.403218	0.164128	0.178163	0.193154	0.337648
335	0.796345	0.358799	0.435039	0.0267244	0.0534936	0.369001	0.222731
336	0.654792	0.539638	0.522421	0.371603	0.134141	0.149754	0.106867
337	0.615676	0.278761	0.194004	0.41487	0.114763	0.12595	0.299389
338	0.798656	0.141209	0.277129	0.279215	0.305649	0.192427	0.222461
339	0.722542	0.253265	0.312095	0.409955	0.0946712	0.125173	0.0932479
340	0.613656	0.315879	0.169027	0.473064	0.279604	0.177177	0.106597
341	0.681511	0.243674	0.138026	0.137796	0.367987	0.186649	0.144412
342	0.694086	0.537141	0.279165	0.364638	0.350404	0.372967	0.0699238
343	0.819974	0.0918381	0.121917	0.349941	0.262009	0.280674	0.273884
344	0.733303	0.365518	0.0903067	0.0198381	0.207028	0.313865	0.15691
345	0.741974	0.159139	0.268194	0.159945	0.172063	0.411943	0.176511
346	0.835765	0.454831	0.324235	0.118009	0.0259297	0.455775	0.18739
347	0.647813	0.220925	0.146084	0.0565989	0.093599	0.186528	0.225403
348	0.361145	0.2785	0.118644	0.0834425	0.159119	0.174365	0.11901
349	0.634046	0.611206	0.49322	0.374727	0.347039	0.195883	0.262314
350	0.794262	0.393835	0.106231	0.150481	0.353798	0.111091	0.255864
351	0.739813	0.196816	0.271229	0.288832	0.351677	0.378932	0.248491
352	0.826268	0.675901	0.108145	0.340947	0.108605	0.312809	0.333404
353	0.678149	0.548244	0.248718	0.158526	0.156035	0.558758	0.165466
354	0.692884	0.240225	0.227418	0.15935	0.207979	0.298857	0.0821964
355	0.737719	0.145273	0.111011	0.280774	0.37752	0.444322	0.0636878
356	0.842264	0.496505	0.0952609	0.195616	0.0551911	0.227674	0.0405328
357	0.625073	0.33486	0.0862465	0.140526	0.28956	0.390436	0.163678
358	0.7425	0.185203	0.295369	0.124227	0.205704	0.19061	0.348489
359	0.567695	0.0874444	0.401858	0.120931	0.16771	0.183808	0.183635
360	0.57708	0.311383	0.43638	0.373089	0.261354	0.173908	0.270774
361	0.737075	0.506032	0.382173	0.310154	0.127891	0.211191	0.272477
362	0.732137	0.39391	0.27449	0.19401	0.0974461	0.0855006	0.534525
363	0.701515	0.43756	0.179945	0.393658	0.164458	0.311277	0.202916
364	0.637912	0.255407	0.336063	0.147573	0.522466	0.275193	0.248146
365	0.547094	0.532447	0.255499	0.345378	0.516633	0.178723	0.278388
366	0.63281	0.334208	0.15951	0.114129	0.122979	0.297585	0.186852
367	0.768525	0.457268	0.354105	0.419556	0.115077	0.222819	0.206431
368	0.730959	0.288388	0.13587	0.525536	0.218814	0.323794	0.22195
369	0.735539	0.738461	0.312984	0.23692	0.0348308	0.278085	0.297361
370	0.821792	0.19371	0.149621	0.0327954	0.148937	0.067095	0.440633
371	0.691983	0.451001	0.144071	0.241319	0.0215819	0.178394	0.288303
372	0.742739	0.301119	0.415888	0.0670877	0.381325	0.0800435	0.223552
373	0.80604	0.556384	0.489191	0.15376	0.0232857	0.106424	0.0778597
374	0.679735	0.364887	0.207277	0.402859	0.450548	0.32175	0.111985
375	0.65516	0.353427	0.126958	0.323653	0.0610146	0.259001	0.147943
376	0.508154	0.332338	0.29679	0.143154	0.155716	0.170414	0.144021
377	0.832863	0.319894	0.495671	0.460306	0.30143	0.179365	0.1781
378	0.70241	0.319507	0.342865	0.231516	0.264196	0.274137	0.137176
379	0.60537	0.330507	0.192996	0.0704186	0.223351	0.341163	0.102777
380	0.431136	0.447319	0.229277	0.361324	0.110488	0.0935779	0.198067
381	0.754596	0.210242	0.20352	0.0960362	0.462223	0.0747435	0.298332
382	0.78953	0.325315	0.248624	0.142335	0.298911	0.195243	0.21853
383	0.710117	0.677681	0.2941	0.302871	0.346665	0.177713	0.147229
384	0.626028	0.318774	0.342367	0.307442	0.246064	0.316548	0.0461743
385	0.826639	0.264879	0.252353	0.253135	0.07722	0.369289	0.195584
386	0.606614	0.415128	0.493663	0.288272	0.0512088	0.168456	0.227403
387	0.724562	0.265788	0.431005	0.19849	0.311147	0.218237	0.135836
388	0.831001	0.237288	0.243021	0.577419	0.159758	0.119528	0.568079
389	0.604418	0.409481	0.0829069	0.0848105	0.265839	0.0268013	0.167843
390	0.712334	0.437764	0.239634	0.265597	0.286796	0.152709	0.183466
391	0.800309	0.403898	0.268497	0.208821	0.260669	0.174919	0.286003
392	0.668468	0.250392	0.0668991	0.160754	0.459389	0.316612	0.292365
393	0.608634	0.411169	0.379493	0.289532	0.193699	0.113411	0.343745
394	0.874696	0.446308	0.497509	0.0620148	0.253774	0.138465	0.146176
395	0.742533	0.22738	0.45828	0.383351	0.563117	0.236049	0.3286
396	0.629232	0.519895	0.260406	0.127892	0.414586	0.050527	0.308755
397	0.772526	0.18849	0.421302	0.287945	0.291639	0.335778	0.0453841
398	0.769518	0.0612877	0.496217	0.0960316	0.278034	0.401728	0.184513
399	0.778542	0.101336	0.107341	0.0611746	0.371788	0.32363	0.214836
400	0.733839	0.423474	0.365116	0.289654	0.248721	0.211722	0.132025
401	0.613502	0.588187	0.495699	0.352118	0.316606	0.0947435	0.18345
402	0.801416	0.330231	0.618472	0.176555	0.313468	0.220538	0.348456
403	0.577983	0.421119	0.273334	0.205297	0.351769	0.196018	0.0387685
404	0.579837	0.363418	0.502902	0.261209	0.426212	0.259088	0.106537
405	0.526314	0.473655	0.3132	0.112052	0.120085	0.27323	0.259051
406	0.685594	0.661498	0.671714	0.167409	0.211431	0.126328	0.0964345
407	0.731178	0.444265	0.37094	0.294978	0.326078	0.248727	0.0965793
408	0.745921	0.377092	0.096802	0.126405	0.183552	0.0896767	0.177084
409	0.791099	0.22303	0.275256	0.203959	0.0246409	0.17095	0.150394
410	0.80259	0.350095	0.381521	0.239742	0.112805	0.421221	0.163308
411	0.655612	0.570154	0.195963	0.193878	0.13468	0.276315	0.37864
412	0.737849	0.451265	0.596499	0.356431	0.265095	0.24286	0.293812
413	0.759054	0.58333	0.187531	0.306798	0.208869	0.141067	0.0991288
414	0.759259	0.329262	0.180879	0.0911651	0.346716	0.0162947	0.356119
415	0.649618	0.407024	0.262276	0.314115	0.213829	0.248788	0.17375
416	0.638424	0.298006	0.0946486	0.309708	0.491457	0.394354	0.219135
417	0.528638	0.303588	0.440594	0.226933	0.150962	0.324651	0.161778
418	0.80766	0.37574	0.218293	0.104879	0.222783	0.205469	0.155918
419	0.820388	0.561338	0.302115	0.313721	0.267008	0.213425	0.235517
420	0.743081	0.449714	0.420078	0.253395	0.142818	0.281662	0.291996
421	0.673513	0.323263	0.575053	0.262152	0.12717	0.028215	0.413982
422	0.779391	0.204185	0.377914	0.269553	0.236772	0.322357	0.287414
423	0.628117	0.31941	0.184613	0.276994	0.326869	0.343397	0.202785
424	0.705747	0.358001	0.0991953	0.180041	0.193709	0.178862	0.124679
425	0.700126	0.237826	0.12519	0.341373	0.600909	0.207584	0.352186
426	0.657369	0.222333	0.358806	0.152266	0.308599	0.474472	0.17961
427	0.707112	0.467726	0.441017	0.348065	0.482678	0.230539	0.249145
428	0.734226	0.343951	0.390341	0.219612	0.489355	0.419872	0.323463
429	0.775547	0.68247	0.355877	0.171026	0.164869	0.155817	0.400432
430	0.71846	0.426488	0.628866	0.334047	0.287348	0.297254	0.337734
431	0.652527	0.50308	0.447675	0.33179	0.145322	0.216565	0.481376
432	0.673128	0.279683	0.247004	0.229779	0.386347	0.328899	0.128723
433	0.644385	0.268956	0.0913169	0.202624	0.578399	0.185584	0.0906801
434	0.816376	0.141337	0.0445421	0.214942	0.231901	0.178924	0.189973
435	0.802943	0.382495	0.135434	0.178871	0.300128	0.301277	0.367673
436	0.730803	0.232771	0.364577	0.0437155	0.0738022	0.237332	0.436786
437	0.519075	0.677317	0.659662	0.0770344	0.29384	0.32178	0.140279
438	0.824983	0.343498	0.338219	0.0773833	0.161814	0.131132	0.097099
439	0.8254	0.262328	0.215597	0.234063	0.454112	0.374113	0.484489
440	0.827504	0.213864	0.271498	0.212098	0.141568	0.197415	0.0347201
441	0.732634	0.381412	0.312566	0.448555	0.267754	0.134739	0.246018
442	0.692714	0.243984	0.300036	0.213354	0.176384	0.16989	0.0552476
443	0.772021	0.527618	0.312073	0.142429	0.315588	0.175436	0.333424
444	0.726275	0.31934	0.483317	0.19327	0.0783999	0.0875988	0.195969
445	0.685192	0.24778	0.272294	0.391797	0.190138	0.300057	0.209576
446	0.608169	0.365813	0.480401	0.434503	0.0903279	0.520561	0.428682
447	0.717043	0.460455	0.238699	0.12989	0.169116	0.257279	0.210457
448	0.731243	0.13004	0.21411	0.322677	0.281496	0.102211	0.33377
449	0.63883	0.516982	0.39928	0.41622	0.440991	0.0877905	0.0758032
450	0.480645	0.548374	0.0772048	0.260032	0.163042	0.299263	0.223021
451	0.635943	0.471619	0.242059	0.230308	0.310491	0.517338	0.366935
452	0.809047	0.123247	0.220114	0.19868	0.400055	0.327302	0.732835
453	0.84116	0.452214	0.299084	0.372722	0.170987	0.0489547	0.115768
454	0.673943	0.352488	0.219381	0.245482	0.203445	0.482788	0.262226
455	0.806641	0.0763194	0.0489937	0.0277498	0.118879	0.181399	0.269554
456	0.665187	0.588342	0.25296	0.114696	0.179854	0.0884179	0.275991
457	0.725718	0.118896	0.0911088	0.243145	0.103614	0.301953	0.171606
458	0.62586	0.661595	0.301873	0.1163	0.307436	0.203786	0.3035
459	0.611444	0.715203	0.328312	0.0753509	0.237805	0.290556	0.191607
460	0.704818	0.45339	0.165557	0.268948	0.224579	0.226891	0.155844
461	0.616672	0.688787	0.128338	0.336137	0.182901	0.123166	0.301033
462	0.76697	0.0764022	0.257239	0.085087	0.127539	0.362324	0.383456
463	0.804258	0.357733	0.382939	0.163005	0.18247	0.257902	0.200687
464	0.598578	0.476893	0.59784	0.227845	0.0402757	0.172882	0.0364155
465	0.452958	0.189806	0.150341	0.314671	0.2221	0.187744	0.192359
466	0.341927	0.179744	0.112068	0.207523	0.532449	0.166346	0.428809
467	0.614046	0.288433	0.231613	0.263702	0.187988	0.258241	0.0747896
468	0.584822	0.538719	0.502424	0.26138	0.105968	0.197475	0.332588
469	0.665524	0.222652	0.280035	0.324921	0.0686949	0.237977	0.248627
470	0.883258	0.549533	0.417109	0.246683	0.21034	0.169619	0.199791
471	0.690939	0.383824	0.283093	0.12583	0.282546	0.176599	0.394341
472	0.672021	0.17795	0.193032	0.186758	0.172995	0.271214	0.321443
473	0.74431	0.418634	0.501421	0.292544	0.291373	0.189752	0.411025
474	0.703549	0.192504	0.383472	0.164629	0.226831	0.358152	0.208858
475	0.677099	0.485816	0.340645	0.286702	0.232913	0.160966	0.182647
476	0.78757	0.096429	0.423924	0.113328	0.413005	0.166349	0.179263
477	0.831391	0.233006	0.272958	0.406981	0.277549	0.127649	0.049634
478	0.752336	0.0909755	0.198476	0.119401	0.140168	0.0690927	0.277407
479	0.737071	0.687733	0.58328	0.110519	0.0909124	0.284641	0.0882308
480	0.488924	0.813652	0.225556	0.353486	0.341088	0.233983	0.0536929
481	0.746004	0.55037	0.144122	0.303492	0.149142	0.0773233	0.317072
482	0.62159	0.702394	0.409101	0.194129	0.100622	0.0610622	0.166693
483	0.702038	0.67726	0.390788	0.28617	0.25716	0.225783	0.162747
484	0.770216	0.428937	0.0851393	0.218786	0.352425	0.272399	0.19665
485	0.715424	0.283719	0.21655	0.207958	0.283626	0.0581284	0.125182
486	0.691356	0.496167	0.133029	0.442295	0.0860184	0.324388	0.088128
487	0.768353	0.321601	0.180589	0.161244	0.458241	0.118667	0.18815
488	0.739834	0.143155	0.223775	0.108727	0.064219	0.403973	0.166328
489	0.754431	0.521539	0.141405	0.441674	0.0930981	0.219957	0.0494608
490	0.720002	0.372611	0.101327	0.133828	0.143312	0.118084	0.190219
491	0.724847	0.261792	0.119287	0.260858	0.187971	0.146792	0.296722
492	0.652144	0.252748	0.314196	0.258683	0.301569	0.215372	0.0596795
493	0.665417	0.458386	0.182649	0.186659	0.215768	0.427134	0.237645
494	0.608894	0.28677	0.0872207	0.166915	0.0307888	0.0779813	0.160013
495	0.772253	0.209842	0.227735	0.400073	0.133104	0.24175	0.0406476
496	0.728372	0.434018	0.4026	0.323216	0.405243	0.0799511	0.0969715
497	0.756715	0.35118	0.283579	0.360348	0.415971	0.143365	0.219505
498	0.611518	0.50946	0.288153	0.193621	0.312006	0.273927	0.392847
499	0.828279	0.0989093	0.111139	0.256526	0.169732	0.0833217	0.363288
500	0.635837	0.712941	0.457333	0.475235	0.319509	0.178935	0.154702
501	0.784218	0.204853	0.18497	0.229886	0.359724	0.315789	0.301469
502	0.563903	0.274469	0.100252	0.13769	0.300448	0.291259	0.0608944
503	0.740959	0.39611	0.432651	0.224568	0.0473466	0.276915	0.202243
504	0.711139	0.201694	0.314794	0.283834	0.317564	0.136977	0.301679
505	0.717382	0.190465	0.236965	0.401078	0.405802	0.0593947	0.276501
506	0.673273	0.224478	0.310077	0.0757933	0.211918	0.518977	0.218855
507	0.747956	0.54048	0.334464	0.0588859	0.264851	0.117353	0.31208
508	0.676981	0.21851	0.237787	0.539948	0.290072	0.144054	0.297371
509	0.763224	0.211848	0.324087	0.306376	0.0925257	0.101477	0.213287
510	0.729628	0.588454	0.484759	0.364794	0.216897	0.385696	0.0402614
511	0.823269	0.707865	0.498526	0.0393708	0.235359	0.535722	0.194276
512	0.668233	0.492935	0.393067	0.223588	0.21687	0.380708	0.0737927
513	0.734788	0.399383	0.142783	0.348915	0.485715	0.0949188	0.060888
514	0.806376	0.263242	0.310144	0.361694	0.24958	0.127191	0.339468
515	0.605222	0.379199	0.246442	0.421045	0.29222	0.465634	0.0823719
516	0.757003	0.512678	0.392641	0.0919455	0.0761926	0.439911	0.220843
517	0.683288	0.34575	0.269255	0.132303	0.248856	0.281879	0.124768
518	0.613776	0.423833	0.137991	0.31386	0.447209	0.2044	0.0650327
519	0.763262	0.688509	0.489011	0.566693	0.410304	0.0812815	0.215534
520	0.610641	0.33347	0.0496874	0.221042	0.27975	0.433837	0.209304
521	0.83227	0.292749	0.0710485	0.224708	0.172673	0.299756	0.442909
522	0.735914	0.280456	0.136457	0.121329	0.099357	0.33599	0.282849
523	0.639981	0.261272	0.100204	0.244597	0.389179	0.0490844	0.219011
524	0.81218	0.414991	0.381083	0.177988	0.337986	0.122186	0.331631
525	0.802631	0.284355	0.394037	0.324799	0.134214	0.15344	0.164637
526	0.494001	0.422013	0.362192	0.15991	0.410121	0.154117	0.182515
527	0.741821	0.187964	0.256215	0.453435	0.384399	0.184284	0.218399
528	0.750953	0.424322	0.49278	0.373442	0.393949	0.205582	0.298917
529	0.77482	0.252567	0.579643	0.220243	0.420866	0.133115	0.206174
530	0.828098	0.220771	0.46923	0.407341	0.214292	0.316287	0.23286
531	0.758227	0.114152	0.401194	0.172425	0.149202	0.103615	0.624259
532	0.729888	0.203862	0.198378	0.22675	0.0639396	0.0966259	0.122064
533	0.540111	0.163031	0.156632	0.442439	0.0708348	0.24617	0.0454478
534	0.486455	0.371368	0.28457	0.401964	0.124881	0.305864	0.218321
535	0.712978	0.343781	0.459107	0.327824	0.228737	0.241361	0.0970609
536	0.766035	0.265865	0.168597	0.152538	0.0477692	0.241035	0.186005
537	0.466657	0.290518	0.635699	0.203436	0.589617	0.182495	0.184665
538	0.547399	0.42291	0.157802	0.138513	0.332135	0.254962	0.545271
539	0.623166	0.560208	0.32218	0.107707	0.236904	0.110115	0.174488
540	0.542266	0.594488	0.446227	0.171148	0.125894	0.151045	0.302683
541	0.668698	0.583749	0.600344	0.147356	0.136941	0.162694	0.0434893
542	0.709387	0.574079	0.358664	0.200372	0.396504	0.173746	0.240716
543	0.588079	0.659413	0.613199	0.1387	0.579512	0.212676	0.149835
544	0.721174	0.275865	0.230766	0.209072	0.461245	0.284993	0.0411224
545	0.597365	0.441171	0.514733	0.135946	0.369187	0.0853689	0.357938
546	0.698474	0.654509	0.178741	0.22506	0.28041	0.295734	0.0145351
547	0.643158	0.458075	0.399002	0.0702242	0.121731	0.128176	0.277484
548	0.79303	0.292959	0.466389	0.387138	0.0567161	0.0292812	0.340658
549	0.765429	0.423851	0.498195	0.290207	0.332625	0.242694	0.127062
550	0.875361	0.489301	0.489975	0.227996	0.283014	0.100971	0.180696
551	0.664097	0.475135	0.222367	0.265696	0.0676205	0.215801	0.127426
552	0.3652	0.512496	0.522681	0.111997	0.190803	0.0764642	0.244231
553	0.673639	0.414009	0.244534	0.366172	0.274413	0.0425128	0.0969946
554	0.508695	0.395136	0.284629	0.21949	0.228037	0.309052	0.0987572
555	0.611446	0.559375	0.0817655	0.220906	0.361689	0.0769986	0.282346
556	0.820645	0.291899	0.381216	0.17284	0.197811	0.258095	0.0921932
557	0.762832	0.382775	0.292986	0.321523	0.181559	0.284479	0.146835
558	0.759098	0.248027	0.37783	0.28669	0.147484	0.140429	0.562006
559	0.43813	0.676598	0.602066	0.377215	0.336222	0.23052	0.132067
560	0.723438	0.323822	0.183162	0.181193	0.219167	0.23045	0.197341
561	0.772187	0.490915	0.229555	0.0937086	0.324838	0.330112	0.369361
562	0.821245	0.123849	0.264907	0.128721	0.237957	0.39943	0.0501793
563	0.553119	0.153209	0.32476	0.461622	0.145098	0.0993555	0.106983
564	0.811648	0.572331	0.264789	0.101942	0.306572	0.0618366	0.386184
565	0.523338	0.232945	0.449501	0.275531	0.317026	0.404639	0.322185
566	0.64465	0.309995	0.371425	0.190546	0.612771	0.148644	0.200897
567	0.740644	0.39455	0.589249	0.0721702	0.261462	0.0992231	0.0704301
568	0.61663	0.509326	0.137285	0.219319	0.343104	0.223669	0.0978862
569	0.758947	0.281878	0.106663	0.123802	0.366294	0.135485	0.250438
570	0.627884	0.46577	0.21425	0.176095	0.155776	0.169636	0.191931
571	0.721875	0.547386	0.1416	0.234966	0.148512	0.3959	0.103038
572	0.726025	0.182687	0.565286	0.384344	0.245089	0.158498	0.154742
573	0.612037	0.541171	0.300751	0.128128	0.209944	0.119436	0.10204
574	0.726236	0.398546	0.246033	0.346427	0.498714	0.0580508	0.174074
575	0.720001	0.513276	0.283834	0.245496	0.22251	0.320258	0.428128
576	0.68902	0.725244	0.538884	0.0932563	0.0979181	0.130949	0.0590411
577	0.779169	0.309565	0.452762	0.206149	0.25471	0.213823	0.172082
578	0.711366	0.550973	0.0999452	0.079236	0.119457	0.30734	0.132685
579	0.484657	0.483109	0.193969	0.219469	0.179615	0.47822	0.391876
580	0.675342	0.33512	0.308722	0.327475	0.377184	0.413785	0.338452
581	0.779751	0.102995	0.0460643	0.487092	0.394246	0.318328	0.0688181
582	0.758238	0.344714	0.592917	0.160312	0.288962	0.239436	0.28795
583	0.454609	0.302257	0.259341	0.222084	0.352288	0.481626	0.204826
584	0.7156	0.378507	0.231242	0.341239	0.132291	0.13832	0.0965951
585	0.514752	0.104542	0.107785	0.165644	0.141373	0.236945	0.129541
586	0.649363	0.472924	0.200477	0.270883	0.357558	0.247234	0.496073
587	0.751283	0.285733	0.34954	0.118846	0.437129	0.14693	0.190153
588	0.638546	0.110446	0.516621	0.233029	0.200572	0.315984	0.231511
589	0.594334	0.372868	0.15492	0.089712	0.306899	0.366052	0.444711
590	0.501198	0.163456	0.174806	0.150634	0.263425	0.333512	0.0665275
591	0.708818	0.209952	0.132416	0.448813	0.185723	0.323583	0.145929
592	0.780279	0.168928	0.368307	0.211384	0.254385	0.504506	0.275062
593	0.688366	0.224963	0.196604	0.279124	0.087039	0.0956792	0.0374806
594	0.603337	0.0990766	0.1797	0.283699	0.252737	0.423313	0.229352
595	0.780946	0.752548	0.445252	0.0839643	0.303721	0.0852732	0.154217
596	0.762741	0.143087	0.4661	0.336582	0.148845	0.31133	0.0992971
597	0.59919	0.424459	0.517721	0.258986	0.146705	0.431524	0.277219
598	0.584233	0.116458	0.199262	0.289989	0.162083	0.170774	0.163815
599	0.82779	0.301123	0.353154	0.280797	0.445674	0.171126	0.12389
600	0.743939	0.272978	0.0750786	0.164549	0.199616	0.111993	0.162835
601	0.761721	0.112595	0.513948	0.466523	0.176017	0.146838	0.149935
602	0.399176	0.204874	0.215258	0.178123	0.405616	0.202476	0.036718
603	0.729313	0.65991	0.569516	0.302544	0.0615382	0.178683	0.251521
604	0.628061	0.552901	0.226006	0.140472	0.351883	0.215206	0.111006
605	0.765108	0.512691	0.131979	0.294699	0.253249	0.297749	0.0846112
606	0.672278	0.42612	0.152439	0.345531	0.375091	0.479032	0.248931
607	0.734346	0.376725	0.120601	0.0705572	0.299581	0.308401	0.36078
608	0.775366	0.431742	0.280016	0.251726	0.203809	0.109781	0.241144
609	0.636736	0.251645	0.178706	0.128817	0.339196	0.162036	0.172282
610	0.41195	0.151179	0.278914	0.250219	0.402263	0.136969	0.192423
611	0.52337	0.338802	0.358311	0.277253	0.341063	0.366752	0.190893
612	0.574528	0.432143	0.367226	0.381343	0.448902	0.121478	0.246382
613	0.72457	0.483801	0.209086	0.0359976	0.28428	0.0945147	0.108375
614	0.750178	0.311402	0.220237	0.289376	0.484156	0.150556	0.17582
615	0.626805	0.408555	0.065418	0.550986	0.19363	0.165107	0.187651
616	0.578211	0.309728	0.434815	0.353259	0.520419	0.28871	0.0544662
617	0.503259	0.623633	0.226427	0.0826047	0.272529	0.146385	0.536874
618	0.752941	0.155498	0.0441886	0.127695	0.197506	0.29676	0.245697
619	0.750311	0.317086	0.339123	0.164932	0.504973	0.427127	0.0266377
620	0.660509	0.461498	0.496437	0.246	0.170434	0.521431	0.39483
621	0.738497	0.422954	0.170768	0.223919	0.192788	0.222666	0.446312
622	0.718272	0.317667	0.122759	0.225621	0.427161	0.192037	0.385174
623	0.657859	0.355836	0.276353	0.289376	0.259214	0.202062	0.18935
624	0.677204	0.295883	0.228868	0.167526	0.111462	0.258847	0.27145
625	0.683043	0.692116	0.375901	0.0673885	0.298647	0.294939	0.100808
626	0.714546	0.374038	0.448616	0.248178	0.132113	0.114069	0.365811
627	0.488262	0.361312	0.404255	0.324158	0.378701	0.343129	0.346804
628	0.605104	0.577234	0.292293	0.439239	0.319084	0.320438	0.176435
629	0.784749	0.648323	0.688744	0.0414443	0.0363521	0.275498	0.248459
630	0.419027	0.289243	0.133053	0.153875	0.228082	0.120038	0.168851
631	0.779987	0.560582	0.20592	0.340543	0.169953	0.0994937	0.119402
632	0.737682	0.467205	0.204347	0.442557	0.0786557	0.259047	0.385852
633	0.711512	0.278672	0.266052	0.283494	0.0820506	0.0339338	0.275149
634	0.729208	0.281347	0.51158	0.320662	0.491365	0.189322	0.386176
635	0.826624	0.553527	0.420495	0.431742	0.425667	0.241897	0.0897246
636	0.76155	0.687209	0.282373	0.0705834	0.089622	0.0781999	0.209349
637	0.743738	0.453389	0.571765	0.334506	0.251221	0.0827903	0.0465425
638	0.729808	0.537865	0.204867	0.660111	0.449469	0.302777	0.296692
639	0.74249	0.328987	0.486283	0.0985004	0.134638	0.123327	0.125061
640	0.680709	0.359089	0.49678	0.146954	0.203327	0.201756	0.227379
641	0.83098	0.594968	0.234689	0.444632	0.0859428	0.0518126	0.178655
642	0.528505	0.177081	0.277497	0.22385	0.272872	0.0955277	0.0892609
643	0.740858	0.449168	0.141358	0.187987	0.234682	0.146304	0.095838
644	0.643053	0.522761	0.432151	0.227942	0.263411	0.51513	0.232709
645	0.622392	0.0605096	0.491854	0.129053	0.239993	0.266385	0.380028
646	0.573525	0.366519	0.288778	0.335072	0.201944	0.259084	0.274445
647	0.712882	0.730401	0.346478	0.0669978	0.289891	0.19067	0.364361
648	0.728162	0.409448	0.350434	0.350026	0.172192	0.19466	0.415182
649	0.580486	0.166798	0.352238	0.369757	0.0409014	0.0551486	0.146298
650	0.684364	0.27009	0.187128	0.289988	0.250244	0.0639053	0.140782
651	0.568955	0.0907578	0.178461	0.255674	0.248735	0.192163	0.277305
652	0.721412	0.0691344	0.0698103	0.352665	0.159222	0.137162	0.262494
653	0.572825	0.277116	0.26307	0.1178	0.321919	0.0702078	0.29627
654	0.491937	0.22346	0.00214123	0.272863	0.182637	0.289253	0.651894
655	0.742413	0.653653	0.241996	0.165051	0.148851	0.365099	0.096466
656	0.517491	0.0825276	0.0783991	0.473379	0.201378	0.36238	0.125704
657	0.539991	0.497522	0.246746	0.128585	0.346919	0.0645775	0.381581
658	0.754618	0.4004	0.196949	0.483393	0.109812	0.312807	0.254154
659	0.693289	0.270764	0.198902	0.131893	0.0803607	0.0564087	0.187017
660	0.745505	0.693491	0.308803	0.392772	0.290694	0.110173	0.132559
661	0.624694	0.537035	0.311524	0.127433	0.211616	0.195395	0.215559
662	0.769992	0.595639	0.241921	0.157044	0.116992	0.147726	0.142763
663	0.734409	0.278656	0.320262	0.160883	0.142281	0.14312	0.379969
664	0.553583	0.197742	0.111432	0.0894682	0.307879	0.277753	0.253426
665	0.780867	0.336271	0.135936	0.283931	0.243015	0.170551	0.0244714
666	0.719386	0.725513	0.247712	0.192363	0.353884	0.117614	0.233278
667	0.725782	0.377799	0.288078	0.15091	0.38154	0.411032	0.197193
668	0.656682	0.27836	0.0770877	0.27386	0.307233	0.12096	0.088824
669	0.58614	0.0453165	0.219012	0.464393	0.0371935	0.371457	0.094767
670	0.594591	0.53734	0.481623	0.238874	0.40919	0.14802	0.311365
671	0.779573	0.332275	0.360518	0.0730376	0.38042	0.0500366	0.192626
672	0.75115	0.529344	0.41992	0.0812617	0.0950768	0.315048	0.167195
673	0.693765	0.288669	0.132626	0.152966	0.0951495	0.145876	0.274273
674	0.740037	0.432895	0.534352	0.207199	0.175356	0.162171	0.0925707
675	0.506837	0.245815	0.464789	0.173524	0.528193	0.32134	0.267126
676	0.72044	0.639911	0.502449	0.151624	0.242588	0.180801	0.125517
677	0.773733	0.322594	0.439897	0.433382	0.263647	0.0304781	0.122123
678	0.711031	0.259452	0.0423233	0.420755	0.365823	0.357647	0.0574786
679	0.718359	0.44039	0.216432	0.141199	0.0267593	0.116562	0.158033
680	0.737304	0.257831	0.041219	0.186484	0.221376	0.197949	0.128835
681	0.893618	0.402317	0.581637	0.233889	0.129319	0.0978753	0.179148
682	0.680681	0.174556	0.460476	0.134961	0.233172	0.160633	0.156712
683	0.784132	0.529567	0.170841	0.455383	0.179883	0.188296	0.191134
684	0.818995	0.329126	0.160544	0.267589	0.600131	0.355324	0.332236
685	0.814172	0.662539	0.307717	0.192938	0.51306	0.128703	0.218759
686	0.767796	0.493119	0.181992	0.331604	0.108759	0.203919	0.164524
687	0.745213	0.112428	0.0882677	0.128174	0.485591	0.381115	0.196794
688	0.689403	0.252529	0.427935	0.22325	0.341309	0.0424534	0.215633
689	0.781007	0.254183	0.0774925	0.239437	0.137329	0.406957	0.277758
690	0.703407	0.510822	0.123693	0.166886	0.191586	0.266711	0.0879598
691	0.705684	0.248356	0.216132	0.325096	0.252176	0.288894	0.284796
692	0.745072	0.232884	0.419889	0.307986	0.425681	0.148161	0.150868
693	0.763098	0.410587	0.366079	0.0585508	0.153092	0.141027	0.132553
694	0.827894	0.3106	0.712329	0.329266	0.286999	0.193401	0.113433
695	0.863465	0.158383	0.156461	0.202324	0.0365216	0.150944	0.202204
696	0.613326	0.466844	0.41966	0.215953	0.553475	0.41088	0.599963
697	0.662491	0.43716	0.315912	0.315036	0.0657992	0.505096	0.199613
698	0.783212	0.269899	0.436871	0.487224	0.174429	0.131049	0.37471
699	0.842602	0.553105	0.576771	0.141614	0.15959	0.275543	0.0474513
700	0.755742	0.364603	0.190937	0.206999	0.277026	0.139528	0.156612
701	0.68155	0.52743	0.134414	0.315275	0.259538	0.491138	0.191917
702	0.805606	0.274746	0.153112	0.365785	0.191469	0.304503	0.113019
703	0.654561	0.315132	0.299235	0.103083	0.227138	0.0636311	0.225554
704	0.627518	0.526032	0.368175	0.0391807	0.175218	0.216988	0.256469
705	0.738542	0.280857	0.349139	0.235281	0.249126	0.235211	0.264562
706	0.729167	0.592131	0.306523	0.353054	0.240285	0.137508	0.171951
707	0.729681	0.464912	0.61652	0.065652	0.121225	0.349006	0.137072
708	0.444653	0.415009	0.320858	0.327347	0.11386	0.431114	0.327573
709	0.676016	0.327758	0.47968	0.0894823	0.198075	0.121259	0.12454
710	0.836695	0.433775	0.261518	0.301307	0.0730172	0.242385	0.240941
711	0.74282	0.441525	0.577809	0.289115	0.469298	0.219817	0.17484
712	0.663749	0.450433	0.320793	0.205846	0.157176	0.193708	0.431839
713	0.658235	0.686959	0.327469	0.347977	0.272521	0.221299	0.188454
714	0.75406	0.579628	0.214227	0.119281	0.474675	0.398634	0.371967
715	0.794188	0.394647	0.0870933	0.316309	0.224122	0.107705	0.21683
716	0.513671	0.143245	0.320259	0.308449	0.0501631	0.0652105	0.297037
717	0.552677	0.438111	0.141539	0.144327	0.229888	0.117638	0.188338
718	0.74637	0.684335	0.336975	0.452712	0.282293	0.279313	0.0492705
719	0.651684	0.175072	0.0887784	0.114912	0.276738	0.325827	0.061004
720	0.667646	0.353468	0.392146	0.00398331	0.19084	0.161085	0.438861
721	0.70884	0.667691	0.270875	0.0558761	0.264805	0.258125	0.219304
722	0.710832	0.540475	0.21424	0.0983573	0.144697	0.152002	0.164076
723	0.743866	0.0500648	0.402624	0.0825176	0.136482	0.359162	0.140439
724	0.750446	0.306986	0.485532	0.356782	0.292628	0.266256	0.0962435
725	0.722619	0.0616108	0.356366	0.139368	0.194212	0.0510697	0.379134
726	0.765309	0.522532	0.23376	0.406471	0.191701	0.476124	0.14798
727	0.710479	0.657837	0.569218	0.0294941	0.163834	0.302757	0.200315
728	0.806706	0.101865	0.0586002	0.118725	0.287562	0.110099	0.379479
729	0.75676	0.22873	0.516178	0.275316	0.263693	0.127357	0.272353
730	0.652431	0.553954	0.18495	0.201457	0.323525	0.241266	0.265798
731	0.773005	0.276528	0.3913	0.445683	0.255322	0.456347	0.280011
732	0.682188	0.36175	0.128874	0.261518	0.357261	0.280071	0.1909
733	0.346136	0.563822	0.627287	0.236045	0.2333	0.305913	0.246178
734	0.670094	0.652546	0.48418	0.215452	0.331018	0.548852	0.24118
735	0.660647	0.339757	0.172046	0.274696	0.426549	0.541152	0.160604
736	0.7505	0.291758	0.143077	0.239241	0.132784	0.431808	0.0722197
737	0.876539	0.393734	0.465628	0.0598667	0.208685	0.38746	0.0249935
738	0.608647	0.496631	0.31795	0.250066	0.109795	0.243535	0.208053
739	0.833119	0.367312	0.490802	0.309135	0.369693	0.272177	0.294624
740	0.74455	0.164513	0.072028	0.236048	0.197271	0.141489	0.139882
741	0.484897	0.428845	0.57493	0.34948	0.142994	0.22337	0.133828
742	0.46526	0.560933	0.393193	0.179448	0.192351	0.351364	0.192487
743	0.654841	0.283108	0.342412	0.343369	0.117363	0.108661	0.314951
744	0.763923	0.339568	0.420739	0.0535532	0.331465	0.170434	0.122189
745	0.864244	0.0711797	0.167127	0.167917	0.275305	0.368745	0.11535
746	0.787241	0.428735	0.40042	0.144259	0.23332	0.237858	0.259551
747	0.70321	0.518168	0.369213	0.416965	0.156839	0.0481384	0.310787
748	0.588522	0.449617	0.190104	0.185446	0.336382	0.430251	0.1593
749	0.686554	0.610399	0.355479	0.128994	0.0463276	0.248614	0.083594
750	0.869971	0.492952	0.0479526	0.281857	0.0912458	0.0902481	0.292908
751	0.81632	0.272416	0.162769	0.20974	0.463528	0.209644	0.527962
752	0.698038	0.54149	0.0469918	0.355609	0.20173	0.0272931	0.312021
753	0.780203	0.323456	0.35861	0.276058	0.17086	0.502799	0.201988
754	0.770541	0.224598	0.357125	0.336872	0.18626	0.290622	0.325982
755	0.607799	0.472425	0.133099	0.168656	0.30351	0.0646794	0.118265
756	0.48201	0.532696	0.385676	0.317581	0.0750686	0.262336	0.188526
757	0.655311	0.54079	0.489879	0.557186	0.248981	0.257304	0.126304
758	0.804757	0.183439	0.530116	0.272963	0.255345	0.358604	0.17449
759	0.831633	0.24307	0.356971	0.235507	0.436141	0.177424	0.341613
760	0.63528	0.551363	0.0771307	0.176762	0.402439	0.216613	0.223912
761	0.630543	0.414826	0.31055	0.240881	0.188513	0.172158	0.2783
762	0.828331	0.224414	0.174537	0.22747	0.275103	0.107665	0.226704
763	0.715399	0.144311	0.237997	0.214804	0.36458	0.373718	0.234298
764	0.674612	0.70778	0.239378	0.221811	0.57197	0.339379	0.192733
765	0.806143	0.277489	0.299269	0.0344385	0.171914	0.121097	0.310642
766	0.651971	0.10313	0.528847	0.18238	0.481318	0.384421	0.162128
767	0.755255	0.52668	0.512334	0.119671	0.531454	0.10072	0.375011
768	0.616401	0.273	0.288294	0.193248	0.033791	0.190913	0.298821
769	0.72628	0.422955	0.438133	0.0956796	0.386098	0.111891	0.169323
770	0.751794	0.281445	0.156489	0.113365	0.431123	0.356744	0.186804
771	0.796738	0.463017	0.309005	0.143868	0.142001	0.184641	0.140576
772	0.821533	0.499374	0.575432	0.301271	0.263368	0.188871	0.12359
773	0.672434	0.279611	0.111843	0.272145	0.609199	0.351513	0.288928
774	0.807362	0.523672	0.453926	0.125797	0.19875	0.0748532	0.297295
775	0.848309	0.712769	0.341144	0.280033	0.146499	0.214971	0.247101
776	0.780732	0.345178	0.24081	0.172093	0.359769	0.151911	0.213273
777	0.71804	0.359872	0.205637	0.180525	0.160447	0.274467	0.183722
778	0.711213	0.549662	0.252089	0.206477	0.0942577	0.223037	0.328109
779	0.787411	0.377248	0.138023	0.198185	0.312521	0.127839	0.425172
780	0.697366	0.267601	0.379749	0.214824	0.637039	0.304864	0.0756194
781	0.784709	0.482683	0.34995	0.186724	0.222975	0.269391	0.0999987
782	0.8584	0.28559	0.345821	0.131171	0.305162	0.278561	0.205356
783	0.380991	0.232668	0.357489	0.204949	0.0686667	0.120953	0.237857
784	0.637746	0.213774	0.1392	0.0878701	0.167609	0.461048	0.285226
785	0.764894	0.610631	0.29752	0.339544	0.303321	0.0878242	0.0711769
786	0.814448	0.256891	0.0631066	0.251616	0.441586	0.276638	0.0934378
787	0.712385	0.59538	0.395058	0.327071	0.364531	0.37516	0.0854532
788	0.730657	0.54245	0.207229	0.241265	0.542811	0.0734102	0.131884
789	0.600805	0.667347	0.550745	0.328504	0.187125	0.190459	0.470954
790	0.744127	0.492941	0.647748	0.372253	0.253174	0.180614	0.219371
791	0.628551	0.209281	0.0451391	0.214336	0.471954	0.346676	0.088829
792	0.775937	0.216177	0.508144	0.24234	0.111614	0.231091	0.374783
793	0.774056	0.564618	0.125204	0.182623	0.28	0.154701	0.437273
794	0.846045	0.478086	0.453245	0.278518	0.231625	0.2745	0.3941
795	0.819682	0.39311	0.221032	0.106546	0.271557	0.23115	0.292039
796	0.644796	0.445346	0.503467	0.120891	0.157388	0.333812	0.0926609
797	0.787332	0.485135	0.272184	0.329525	0.378759	0.153683	0.105579
798	0.818812	0.258628	0.205839	0.379935	0.094392	0.348306	0.177329
799	0.655155	0.676625	0.0522839	0.113259	0.0548579	0.290413	0.282911
800	0.816105	0.513701	0.430146	0.312919	0.373324	0.34642	0.225625
801	0.590985	0.582421	0.143988	0.285638	0.351311	0.36529	0.0682154
802	0.829363	0.36227	0.290246	0.25652	0.0751322	0.335493	0.277705
803	0.374044	0.343941	0.271834	0.262949	0.467155	0.0938941	0.283009
804	0.218606	0.345454	0.0859153	0.376347	0.0729783	0.236944	0.216038
805	0.493901	0.313453	0.286275	0.262404	0.237032	0.210935	0.204205
806	0.586169	0.171021	0.244969	0.262766	0.479413	0.0813192	0.288909
807	0.578928	0.293242	0.040968	0.27805	0.387114	0.198524	0.238241
808	0.698086	0.409773	0.401274	0.230567	0.253302	0.385505	0.198478
809	0.703878	0.0863679	0.163643	0.354458	0.149607	0.130113	0.129723
810	0.603534	0.296146	0.637881	0.242216	0.330471	0.253656	0.0804147
811	0.502501	0.521769	0.236717	0.323406	0.157562	0.144627	0.228975
812	0.73998	0.613979	0.368	0.0450007	0.358242	0.323025	0.343685
813	0.696044	0.084303	0.194629	0.153591	0.117451	0.181169	0.124266
814	0.753126	0.535903	0.729293	0.190159	0.295084	0.16363	0.339598
815	0.867716	0.510831	0.0784701	0.0650782	0.130096	0.41382	0.214049
816	0.730215	0.726149	0.27554	0.276892	0.249606	0.143231	0.347214
817	0.735613	0.230291	0.316087	0.249691	0.108001	0.34119	0.209525
818	0.735437	0.632652	0.210435	0.338373	0.255287	0.251349	0.195613
819	0.852307	0.337484	0.438465	0.0436551	0.163563	0.151239	0.232453
820	0.659683	0.294375	0.512327	0.211807	0.00711368	0.103582	0.272392
821	0.873876	0.613528	0.360012	0.381487	0.333738	0.21503	0.31241
822	0.698364	0.561077	0.415828	0.272163	0.168778	0.167204	0.118923
823	0.724608	0.517045	0.252124	0.267728	0.189165	0.217195	0.228243
824	0.702967	0.129845	0.589477	0.209094	0.189837	0.246848	0.265974
825	0.674763	0.311707	0.336981	0.409087	0.358727	0.164129	0.166232
826	0.835755	0.286801	0.234487	0.0323356	0.276995	0.188928	0.194806
827	0.708048	0.459925	0.230877	0.191146	0.0883562	0.0904327	0.39462
828	0.737489	0.379151	0.114911	0.182168	0.259575	0.219337	0.300932
829	0.636551	0.498519	0.378205	0.263356	0.115474	0.196857	0.266006
830	0.633791	0.217262	0.558841	0.246281	0.285814	0.409723	0.133516
831	0.634667	0.456656	0.292385	0.173221	0.0522723	0.253662	0.329416
832	0.646085	0.658862	0.356217	0.320766	0.135556	0.183278	0.301235
833	0.742437	0.228243	0.376321	0.285087	0.0967958	0.0428458	0.229539
834	0.637174	0.155722	0.292572	0.391295	0.111983	0.190445	0.165728
835	0.527966	0.28632	0.32252	0.279388	0.305194	0.169791	0.270483
836	0.572902	0.0644343	0.516489	0.158223	0.328784	0.443415	0.177328
837	0.668931	0.353332	0.279362	0.29756	0.327625	0.218942	0.375779
838	0.592565	0.49837	0.0971807	0.15199	0.276229	0.094653	0.272515
839	0.611482	0.271711	0.784063	0.470689	0.164339	0.0593666	0.193608
840	0.730946	0.373418	0.384764	0.213432	0.281261	0.176988	0.127598
841	0.537553	0.49182	0.348554	0.328016	0.251672	0.220105	0.106549
842	0.740318	0.255644	0.225242	0.499338	0.419871	0.341885	0.107009
843	0.657151	0.292087	0.128137	0.312813	0.191834	0.227174	0.626947
844	0.779491	0.281849	0.0976438	0.0939498	0.201383	0.242101	0.151785
845	0.733631	0.556732	0.0775979	0.179042	0.129378	0.0755225	0.135648
846	0.716687	0.290535	0.265918	0.262121	0.196109	0.494359	0.281061
847	0.732914	0.126669	0.35633	0.0906868	0.309826	0.365066	0.166211
848	0.593959	0.200566	0.110125	0.414489	0.305916	0.138532	0.442128
849	0.625592	0.615717	0.402996	0.100689	0.221348	0.317672	0.129381
850	0.691266	0.458529	0.408811	0.115144	0.131673	0.603063	0.285131
851	0.780674	0.370403	0.189648	0.309806	0.385351	0.269452	0.37862
852	0.646286	0.642171	0.306593	0.149931	0.0841179	0.179069	0.347495
853	0.605203	0.172036	0.213452	0.349383	0.459808	0.0291577	0.0973811
854	0.743336	0.417338	0.138683	0.177057	0.129195	0.105155	0.0580204
855	0.626416	0.640051	0.24881	0.421083	0.329829	0.08712	0.371763
856	0.808341	0.66363	0.335588	0.275369	0.376576	0.207044	0.365179
857	0.641507	0.527955	0.427567	0.123562	0.354656	0.101704	0.0797692
858	0.702428	0.454978	0.131692	0.257057	0.0937942	0.104459	0.298318
859	0.709279	0.499741	0.672315	0.386902	0.119627	0.182994	0.408934
860	0.71928	0.144918	0.402663	0.213606	0.303808	0.0282502	0.225318
861	0.626654	0.289768	0.333176	0.258982	0.375633	0.0875437	0.0849261
862	0.619828	0.290283	0.33024	0.204461	0.185959	0.142647	0.130165
863	0.777175	0.354664	0.26751	0.188707	0.195106	0.203326	0.465769
864	0.583305	0.297942	0.505924	0.20647	0.419696	0.0662413	0.129957
865	0.718078	0.260506	0.180991	0.0773984	0.274049	0.520571	0.45289
866	0.739655	0.554342	0.261211	0.139455	0.183814	0.399731	0.210697
867	0.769165	0.443495	0.465274	0.0981923	0.229842	0.0690711	0.358204
868	0.805716	0.0694554	0.325574	0.219857	0.16918	0.308602	0.3619
869	0.733978	0.610573	0.350409	0.440885	0.072444	0.120687	0.217635
870	0.650379	0.39264	0.429138	0.298268	0.404871	0.406	0.049265
871	0.670417	0.231247	0.157444	0.0664688	0.264445	0.504949	0.0303176
872	0.832951	0.214931	0.363989	0.157604	0.231366	0.23987	0.0390757
873	0.437422	0.601288	0.370417	0.258321	0.340698	0.192395	0.0366001
874	0.83218	0.206112	0.243159	0.482833	0.0838308	0.208106	0.353884
875	0.69722	0.280159	0.249635	0.395399	0.241192	0.0887327	0.333571
876	0.420402	0.304978	0.224303	0.406977	0.0836689	0.639532	0.18203
877	0.66551	0.351016	0.201727	0.361715	0.12215	0.34349	0.302542
878	0.644908	0.280805	0.114958	0.272459	0.459796	0.214009	0.10296
879	0.619309	0.19484	0.522989	0.146778	0.484397	0.455777	0.105719
880	0.670025	0.45102	0.141214	0.345042	0.131953	0.155843	0.224835
881	0.740438	0.247123	0.209429	0.247015	0.105454	0.0992072	0.0587018
882	0.6154	0.271351	0.141453	0.234219	0.297695	0.222637	0.0617709
883	0.771627	0.411576	0.323512	0.0886468	0.168884	0.269854	0.284956
884	0.436352	0.524394	0.275405	0.347955	0.483308	0.19608	0.239266
885	0.796558	0.152702	0.521744	0.325015	0.49348	0.50094	0.223726
886	0.632156	0.433891	0.264312	0.239347	0.287418	0.123833	0.179869
887	0.727953	0.12965	0.03909	0.160549	0.0891233	0.12626	0.100453
888	0.655906	0.444351	0.45616	0.201703	0.400438	0.407279	0.0669103
889	0.789033	0.257639	0.217432	0.0946205	0.258534	0.183396	0.405497
890	0.757531	0.56797	0.429772	0.20919	0.378625	0.0395002	0.337189
891	0.746654	0.469026	0.21393	0.203039	0.420766	0.298379	0.100017
892	0.78495	0.408085	0.227868	0.185014	0.512631	0.223629	0.460739
893	0.496323	0.225418	0.214304	0.279738	0.113327	0.249663	0.26389
894	0.83024	0.191793	0.249082	0.112764	0.167101	0.301167	0.162497
895	0.623654	0.603651	0.0664777	0.324825	0.264934	0.173359	0.221033
896	0.779273	0.251227	0.434414	0.102966	0.163981	0.284572	0.216059
897	0.61809	0.257024	0.178283	0.235092	0.193823	0.200797	0.125426
898	0.52584	0.471931	0.268332	0.118189	0.527542	0.136394	0.537669
899	0.635777	0.386383	0.119077	0.117006	0.0517045	0.292546	0.11064
900	0.691636	0.172167	0.348553	0.325213	0.280611	0.0590354	0.529516
901	0.598472	0.599677	0.605598	0.232432	0.143308	0.287095	0.368688
902	0.69735	0.504576	0.249891	0.276668	0.464758	0.253329	0.432531
903	0.584878	0.351777	0.40279	0.557543	0.20676	0.13551	0.253323
904	0.713627	0.315552	0.182276	0.233521	0.307242	0.300278	0.365773
905	0.73282	0.393534	0.195155	0.21476	0.210765	0.170124	0.209747
906	0.637373	0.54449	0.539224	0.165721	0.191853	0.556779	0.12025
907	0.622206	0.238787	0.224154	0.251907	0.0399274	0.393789	0.169931
908	0.67711	0.446114	0.468453	0.725939	0.340932	0.394663	0.251528
909	0.768661	0.648649	0.606315	0.378968	0.407018	0.1531	0.263161
910	0.719301	0.403711	0.245481	0.303202	0.252217	0.097024	0.248704
911	0.397758	0.0822479	0.488524	0.232672	0.108001	0.280851	0.0531184
912	0.713213	0.436014	0.301125	0.0154804	0.227304	0.117402	0.179621
913	0.817479	0.751929	0.557764	0.597322	0.117947	0.14689	0.267657
914	0.683423	0.65313	0.177153	0.335766	0.179261	0.257678	0.0938234
915	0.825179	0.532655	0.147297	0.0775138	0.302274	0.308665	0.236597
916	0.670403	0.398037	0.332425	0.0997759	0.297413	0.144772	0.233341
917	0.686453	0.00352426	0.138213	0.356651	0.180272	0.0258679	0.110075
918	0.782067	0.194005	0.165586	0.162328	0.145202	0.154955	0.257431
919	0.77664	0.234924	0.139094	0.0532794	0.148732	0.131225	0.124522
920	0.567427	0.18009	0.48597	0.343845	0.139779	0.197465	0.0271104
921	0.819931	0.544243	0.345593	0.23923	0.0247528	0.312667	0.116489
922	0.565155	0.191394	0.170613	0.322699	0.0597218	0.37232	0.236394
923	0.613535	0.655125	0.461115	0.322913	0.257063	0.460429	0.236192
924	0.674317	0.424906	0.323927	0.321662	0.351701	0.253395	0.351548
925	0.700182	0.309701	0.213319	0.376741	0.429459	0.21205	0.13236
926	0.716261	0.494775	0.439895	0.224953	0.344796	0.332397	0.354492
927	0.75297	0.456043	0.420174	0.114079	0.460359	0.275793	0.0401039
928	0.802165	0.312444	0.4972	0.161018	0.132166	0.341236	0.254531
929	0.650767	0.302297	0.281072	0.211652	0.220414	0.221186	0.16382
930	0.678201	0.270601	0.0965076	0.0933274	0.406689	0.114809	0.0368364
931	0.83884	0.323206	0.181473	0.158555	0.279338	0.26635	0.147336
932	0.728595	0.333579	0.506702	0.203885	0.14009	0.166797	0.191888
933	0.454915	0.429602	0.360229	0.27132	0.220601	0.396331	0.446489
934	0.512615	0.22938	0.284475	0.16411	0.188179	0.423883	0.32255
935	0.712036	0.184418	0.346275	0.295876	0.254119	0.448331	0.360075
936	0.837723	0.317754	0.0672285	0.1188	0.114773	0.23128	0.217665
937	0.647287	0.456747	0.201433	0.268495	0.459205	0.0491851	0.091077
938	0.653618	0.319948	0.12052	0.215776	0.362559	0.295817	0.130067
939	0.580988	0.56881	0.176985	0.277835	0.0586763	0.388984	0.258302
940	0.816438	0.550431	0.508627	0.156364	0.399509	0.221252	0.255141
941	0.699494	0.473061	0.241391	0.116244	0.0670222	0.428275	0.312831
942	0.809982	0.168266	0.0592187	0.159595	0.423983	0.103676	0.268649
943	0.525925	0.315607	0.19187	0.443653	0.416533	0.182569	0.287597
944	0.741528	0.351888	0.309197	0.562285	0.0754375	0.449591	0.578288
945	0.691876	0.398761	0.164973	0.212432	0.338266	0.320742	0.26265
946	0.723225	0.379046	0.186497	0.212165	0.173613	0.320841	0.168832
947	0.727402	0.376407	0.160334	0.207244	0.295115	0.212665	0.141987
948	0.721085	0.376808	0.319101	0.223252	0.200443	0.216157	0.125776
949	0.652804	0.132201	0.257948	0.122594	0.449533	0.154708	0.221479
950	0.813313	0.261571	0.2202	0.161343	0.516093	0.123303	0.132957
951	0.60151	0.44014	0.463258	0.0417818	0.310711	0.220999	0.168135
952	0.648124	0.244977	0.034555	0.365892	0.494546	0.0433383	0.100292
953	0.793194	0.6313	0.542677	0.446398	0.0762657	0.281551	0.171111
954	0.855373	0.594895	0.256483	0.216211	0.260312	0.0176212	0.299621
955	0.663988	0.523307	0.0603237	0.320096	0.265938	0.405578	0.153618
956	0.48416	0.345782	0.142811	0.381046	0.373111	0.256695	0.207699
957	0.700518	0.332937	0.406777	0.070335	0.371781	0.134499	0.14539
958	0.591202	0.361247	0.150249	0.289295	0.240108	0.149613	0.163533
959	0.541517	0.658788	0.323845	0.150011	0.15326	0.128069	0.349143
960	0.610609	0.429447	0.0970355	0.192577	0.238655	0.337012	0.177644
961	0.692775	0.461171	0.0608049	0.149887	0.148658	0.387678	0.157354
962	0.655449	0.220086	0.273214	0.0973381	0.188995	0.364039	0.214323
963	0.655952	0.528582	0.493193	0.106295	0.118651	0.186312	0.0640696
964	0.703004	0.150768	0.307313	0.167805	0.563941	0.328327	0.276352
965	0.831493	0.370468	0.454025	0.335673	0.285778	0.295802	0.0845167
966	0.710235	0.295468	0.175626	0.336283	0.477157	0.0643819	0.245361
967	0.828084	0.510795	0.314778	0.00746769	0.0787252	0.41235	0.135236
968	0.825606	0.288321	0.135841	0.455251	0.250979	0.0715334	0.366261
969	0.739746	0.242774	0.134002	0.193731	0.559702	0.144295	0.318268
970	0.775619	0.0694699	0.421843	0.229558	0.113509	0.182956	0.102069
971	0.738341	0.526819	0.358403	0.16202	0.500285	0.130929	0.131289
972	0.682492	0.605869	0.52106	0.289697	0.244094	0.18824	0.106089
973	0.725748	0.269081	0.317606	0.0739178	0.367463	0.06375	0.173397
974	0.696	0.181593	0.13139	0.280287	0.192627	0.159651	0.265954
975	0.653218	0.194096	0.271805	0.522035	0.288167	0.320816	0.147663
976	0.700997	0.635431	0.521831	0.207338	0.303575	0.347751	0.0615195
977	0.674519	0.3212	0.232375	0.403293	0.102885	0.272403	0.285185
978	0.513428	0.283057	0.339463	0.248077	0.193365	0.207972	0.262617
979	0.838059	0.624808	0.194649	0.580141	0.425517	0.394957	0.0423361
980	0.685333	0.514102	0.531477	0.246667	0.379559	0.230042	0.151828
981	0.719053	0.356149	0.388528	0.0777904	0.284238	0.232651	0.0817242
982	0.480547	0.406406	0.540147	0.484404	0.176364	0.139438	0.261144
983	0.741259	0.365728	0.128188	0.266737	0.315713	0.13752	0.143094
984	0.612527	0.364478	0.635725	0.303817	0.340613	0.355193	0.167072
985	0.563433	0.209195	0.234535	0.277142	0.270538	0.458858	0.30088
986	0.774603	0.291949	0.260527	0.262601	0.138894	0.123109	0.145293
987	0.561914	0.283301	0.29857	0.396997	0.517881	0.162917	0.27828
988	0.428376	0.335264	0.321221	0.298985	0.426753	0.0640895	0.137123
989	0.663032	0.744898	0.116425	0.527964	0.112472	0.208978	0.5591
990	0.697484	0.460911	0.309776	0.200286	0.436229	0.400573	0.333894
991	0.599333	0.379681	0.229044	0.119759	0.160082	0.221051	0.264938
992	0.694764	0.441693	0.214059	0.193287	0.257834	0.11819	0.268145
993	0.627068	0.168955	0.236479	0.106571	0.258082	0.297993	0.335477
994	0.795957	0.526917	0.567729	0.170829	0.297933	0.191962	0.204985
995	0.67666	0.584113	0.400219	0.17081	0.116647	0.496348	0.408689
996	0.852268	0.650035	0.37264	0.0319777	0.46861	0.258763	0.148204
997	0.602805	0.174276	0.226444	0.188301	0.407849	0.0965815	0.158836
998	0.687084	0.384842	0.116357	0.211424	0.0657042	0.175976	0.20133
999	0.760251	0.242815	0.147947	0.298405	0.133669	0.19011	0.0719129
1000	0.651451	0.084985	0.366975	0.110183	0.219798	0.277412	0.224897
1001	0.805632	0.177518	0.431897	0.331037	0.109449	0.234307	0.368494
1002	0.690207	0.479915	0.355349	0.162166	0.292505	0.132634	0.143742
1003	0.317591	0.442623	0.208444	0.425057	0.337085	0.0968118	0.0339472
1004	0.658341	0.466504	0.190717	0.346623	0.0961342	0.144504	0.34471
1005	0.81563	0.138532	0.575922	0.330723	0.286407	0.26149	0.0452894
1006	0.791207	0.284665	0.295009	0.189876	0.427574	0.198228	0.154613
1007	0.744909	0.199134	0.233685	0.145357	0.118567	0.0957486	0.123442
1008	0.565641	0.278263	0.322761	0.128228	0.209466	0.204855	0.248145
1009	0.630928	0.454946	0.431991	0.0816167	0.207512	0.52164	0.144379
1010	0.781017	0.102653	0.32847	0.546615	0.194919	0.183664	0.388736
1011	0.67152	0.394911	0.0747022	0.290443	0.375283	0.0693484	0.154415
1012	0.777952	0.519674	0.429997	0.299859	0.221547	0.415959	0.191198
1013	0.702308	0.231395	0.301105	0.0430822	0.116231	0.0545376	0.0848236
1014	0.72917	0.309706	0.169141	0.234576	0.168921	0.432887	0.202405
1015	0.763883	0.288564	0.175817	0.256374	0.366777	0.188072	0.209847
1016	0.607088	0.311237	0.199231	0.16989	0.392648	0.346324	0.113143
1017	0.815344	0.335095	0.221989	0.273382	0.287433	0.0891488	0.163672
1018	0.560456	0.399975	0.136649	0.34243	0.105196	0.449883	0.300085
1019	0.764833	0.26172	0.354777	0.404901	0.221621	0.318515	0.17748
1020	0.825931	0.512134	0.227768	0.619325	0.168218	0.451252	0.296368
1021	0.670774	0.450015	0.392513	0.135134	0.332075	0.231092	0.246148
1022	0.574002	0.182788	0.153769	0.191803	0.202641	0.0489683	0.180689
1023	0.586898	0.0132505	0.0244082	0.128034	0.0822513	0.114422	0.384331
1024	0.59515	0.48559	0.466158	0.0226373	0.33034	0.288843	0.282199
1025	0.728653	0.262543	0.287039	0.148699	0.485501	0.174219	0.426712
1026	0.775563	0.144124	0.210005	0.253154	0.300949	0.105833	0.377168
1027	0.585417	0.271658	0.298861	0.231027	0.19583	0.211267	0.132025
1028	0.775433	0.145183	0.236618	0.19152	0.216653	0.314028	0.314857
1029	0.737373	0.689035	0.266995	0.483847	0.121762	0.240388	0.3333
1030	0.705311	0.657913	0.472792	0.0555445	0.191512	0.175117	0.284484
1031	0.831032	0.586621	0.301078	0.312138	0.0483538	0.0389604	0.282536
1032	0.702146	0.632039	0.330053	0.248932	0.373223	0.0882186	0.257649
1033	0.717777	0.265576	0.343695	0.517177	0.180765	0.311532	0.0106487
1034	0.450725	0.208856	0.38076	0.48891	0.145273	0.0959479	0.155798
1035	0.594123	0.0771067	0.235026	0.398753	0.32009	0.236828	0.237227
1036	0.875133	0.224603	0.320005	0.178175	0.137793	0.123008	0.0640869
1037	0.741918	0.343994	0.397414	0.136664	0.584476	0.17997	0.53064
1038	0.47678	0.335693	0.253395	0.101541	0.426468	0.221812	0.237823
1039	0.527257	0.282203	0.343607	0.207092	0.411711	0.425054	0.104959
1040	0.721733	0.347785	0.172438	0.37464	0.249668	0.110637	0.453952
1041	0.514702	0.148743	0.103364	0.311388	0.256798	0.179973	0.258084
1042	0.679072	0.294841	0.295327	0.187648	0.263308	0.290822	0.109769
1043	0.636999	0.396401	0.150346	0.293602	0.401321	0.172396	0.157547
1044	0.688674	0.408465	0.608212	0.207044	0.134943	0.209454	0.233529
1045	0.652309	0.641867	0.392861	0.0447793	0.385249	0.282593	0.090723
1046	0.760664	0.159261	0.11382	0.349739	0.0870152	0.180255	0.211241
1047	0.716944	0.235652	0.581785	0.313048	0.138275	0.0602648	0.104708
1048	0.635072	0.37285	0.259582	0.312239	0.142471	0.250375	0.234071
1049	0.763759	0.404391	0.446374	0.413132	0.171161	0.157432	0.497114
1050	0.790396	0.21535	0.479795	0.328513	0.361776	0.317016	0.382131
1051	0.8024	0.208804	0.224497	0.124879	0.118438	0.215982	0.528634
1052	0.747836	0.153416	0.30734	0.239014	0.0507234	0.271064	0.393443
1053	0.66366	0.530748	0.19578	0.558071	0.649562	0.271108	0.31071
1054	0.816082	0.609562	0.599386	0.119581	0.260754	0.345048	0.5455
1055	0.58186	0.43794	0.244588	0.38911	0.173637	0.117584	0.287357
1056	0.7496	0.424316	0.0692506	0.137542	0.360935	0.392251	0.0317492
1057	0.646707	0.262604	0.647368	0.193929	0.347107	0.123159	0.176136
1058	0.782086	0.187371	0.241795	0.21094	0.224691	0.229112	0.0120958
1059	0.639364	0.0867541	0.15095	0.271421	0.130755	0.449731	0.122972
1060	0.779706	0.436237	0.187713	0.102873	0.47703	0.257594	0.20727
1061	0.731532	0.635233	0.365713	0.273194	0.254753	0.190215	0.38761
1062	0.765838	0.188421	0.176728	0.448169	0.423229	0.342778	0.111664
1063	0.66664	0.373362	0.393822	0.195589	0.10957	0.561686	0.480101
1064	0.593592	0.215717	0.104264	0.301903	0.178616	0.376001	0.0905053
1065	0.694683	0.32181	0.245356	0.173523	0.107159	0.430022	0.19815
1066	0.67094	0.117603	0.213923	0.263873	0.2028	0.116823	0.428849
1067	0.655671	0.327918	0.318287	0.154518	0.214998	0.277956	0.0907615
1068	0.568963	0.421555	0.346057	0.294208	0.617474	0.148723	0.199405
1069	0.720905	0.219623	0.0648127	0.310461	0.172581	0.236322	0.165618
1070	0.722572	0.378009	0.484523	0.125162	0.359861	0.327526	0.0859499
1071	0.732498	0.24828	0.155128	0.259863	0.22038	0.319498	0.29748
1072	0.625405	0.093261	0.0792339	0.179459	0.327223	0.132021	0.281509
1073	0.845757	0.375193	0.0981803	0.199035	0.153661	0.214235	0.260555
1074	0.545315	0.118067	0.168771	0.345426	0.323034	0.185797	0.0674951
1075	0.698221	0.359592	0.197978	0.132049	0.320718	0.443561	0.249796
1076	0.711372	0.666927	0.123512	0.0470537	0.283691	0.0445901	0.307837
1077	0.813164	0.387627	0.288919	0.216986	0.173058	0.128468	0.357175
1078	0.682599	0.28383	0.330286	0.220887	0.19894	0.0247663	0.186627
1079	0.679644	0.293018	0.195975	0.361283	0.104678	0.117293	0.240964
1080	0.549117	0.511554	0.229217	0.273777	0.0768339	0.161999	0.190272
1081	0.835286	0.521818	0.468703	0.130685	0.198636	0.281957	0.157755
1082	0.83758	0.432576	0.304381	0.231408	0.220994	0.242878	0.435648
1083	0.697992	0.319455	0.101616	0.193374	0.246983	0.22079	0.235522
1084	0.729892	0.517941	0.125759	0.270023	0.385858	0.222698	0.098334
1085	0.719456	0.50145	0.241279	0.279275	0.470595	0.281487	0.19869
1086	0.811585	0.493272	0.300267	0.247609	0.163723	0.246437	0.193674
1087	0.773654	0.264984	0.174373	0.166269	0.139257	0.114801	0.428392
1088	0.72334	0.254857	0.220799	0.435331	0.150341	0.0291425	0.190076
1089	0.569453	0.464899	0.405783	0.0331889	0.203466	0.350614	0.249887
1090	0.567391	0.587504	0.216868	0.222974	0.0647338	0.0789325	0.315407
1091	0.597212	0.605452	0.109905	0.344974	0.053168	0.239149	0.244916
1092	0.817099	0.674068	0.535917	0.12201	0.189571	0.117445	0.0812693
1093	0.807245	0.264657	0.229415	0.280348	0.291707	0.0878513	0.124525
1094	0.678656	0.26758	0.442579	0.433273	0.304791	0.250387	0.237088
1095	0.729826	0.176746	0.0285232	0.300578	0.323207	0.122199	0.418515
1096	0.825804	0.326389	0.173374	0.179965	0.21904	0.18722	0.312933
1097	0.82613	0.149533	0.436023	0.196083	0.124059	0.28459	0.495045
1098	0.664944	0.418278	0.413717	0.0314478	0.227358	0.45615	0.282584
1099	0.558587	0.517474	0.205228	0.109567	0.0861327	0.125968	0.26356
1100	0.594927	0.207372	0.203426	0.417008	0.493322	0.223575	0.162932
1101	0.28943	0.0506654	0.219507	0.35782	0.252737	0.248828	0.161667
1102	0.652056	0.277394	0.197963	0.36298	0.0758571	0.191223	0.387226
1103	0.580527	0.137276	0.0574468	0.521227	0.422275	0.0402707	0.227785
1104	0.69583	0.234642	0.278165	0.273404	0.393762	0.5052	0.208172
1105	0.715102	0.411627	0.10191	0.346163	0.0591733	0.13816	0.492445
1106	0.651279	0.350019	0.585103	0.0627785	0.37814	0.202003	0.332207
1107	0.674708	0.139828	0.0739717	0.170529	0.501592	0.299197	0.185351
1108	0.721297	0.481312	0.53887	0.274577	0.164937	0.258045	0.334138
1109	0.642842	0.229107	0.11108	0.0552096	0.179971	0.199787	0.153746
1110	0.738945	0.191866	0.193047	0.0528878	0.248506	0.086154	0.174376
1111	0.699433	0.305908	0.198353	0.168535	0.285954	0.142057	0.255606
1112	0.695001	0.575337	0.172038	0.105441	0.286503	0.270614	0.283091
1113	0.701311	0.257339	0.519045	0.195886	0.0352649	0.183518	0.306624
1114	0.727463	0.517738	0.148595	0.154676	0.233551	0.502245	0.328473
1115	0.757135	0.459389	0.502319	0.361128	0.470152	0.0615122	0.0927176
1116	0.486489	0.306522	0.468295	0.221605	0.245989	0.137365	0.133042
1117	0.769545	0.29159	0.223848	0.259398	0.156106	0.21408	0.156225
1118	0.799281	0.559477	0.227121	0.200801	0.293285	0.214761	0.140286
1119	0.550963	0.250723	0.300037	0.406509	0.108124	0.15903	0.286223
1120	0.613461	0.48693	0.307866	0.634321	0.317213	0.373588	0.224669
1121	0.667229	0.41439	0.60625	0.154086	0.0949446	0.213632	0.275413
1122	0.745277	0.241808	0.172924	0.104722	0.205564	0.155811	0.147461
1123	0.454626	0.316596	0.251933	0.0945307	0.0374405	0.232514	0.273213
1124	0.731151	0.670664	0.438925	0.373715	0.265668	0.0655293	0.112981
1125	0.694566	0.509239	0.231684	0.330111	0.0474425	0.267483	0.265631
1126	0.81225	0.590336	0.233127	0.120461	0.209965	0.184994	0.103987
1127	0.685079	0.712758	0.353229	0.216914	0.669357	0.0633195	0.160615
1128	0.827319	0.364831	0.344581	0.0926869	0.279027	0.0895009	0.181419
1129	0.728704	0.76702	0.293033	0.167556	0.284587	0.39063	0.206925
1130	0.698474	0.268505	0.452637	0.176065	0.176096	0.323982	0.19728
1131	0.79733	0.505746	0.310847	0.29004	0.226301	0.1004	0.132587
1132	0.771368	0.186388	0.181202	0.099014	0.114211	0.0704529	0.0862803
1133	0.702759	0.530512	0.140074	0.197486	0.126761	0.0488604	0.103443
1134	0.565696	0.579296	0.516697	0.0646776	0.352981	0.271643	0.0885532
1135	0.134156	0.186683	0.330929	0.282394	0.161049	0.117823	0.267501
1136	0.536213	0.111977	0.36693	0.163747	0.386659	0.164254	0.0219762
1137	0.728654	0.366575	0.223805	0.239429	0.32613	0.323039	0.287323
1138	0.823752	0.548683	0.70199	0.436375	0.441549	0.153522	0.258471
1139	0.736414	0.44424	0.180171	0.287418	0.135843	0.213839	0.43291
1140	0.738707	0.257781	0.0885869	0.697582	0.10796	0.0753522	0.260451
1141	0.751961	0.431441	0.177731	0.343035	0.51549	0.0927216	0.571162
1142	0.634193	0.358695	0.54362	0.245279	0.212603	0.0838203	0.20946
1143	0.654893	0.574752	0.11335	0.273921	0.0587335	0.361679	0.294432
1144	0.674854	0.319923	0.474444	0.199039	0.0815979	0.381223	0.142105
1145	0.812358	0.653934	0.632818	0.128801	0.172047	0.134862	0.209776
1146	0.780864	0.568757	0.24049	0.178831	0.111733	0.216663	0.114019
1147	0.753917	0.408097	0.115159	0.270244	0.0495527	0.123082	0.0397583
1148	0.281635	0.320298	0.262708	0.642374	0.370311	0.335155	0.340426
1149	0.595625	0.185972	0.381491	0.214078	0.24496	0.0423517	0.105204
1150	0.786049	0.289727	0.443258	0.219111	0.303906	0.371283	0.276975
1151	0.847855	0.289661	0.267358	0.389256	0.229462	0.131841	0.07026
1152	0.654154	0.455964	0.717039	0.494023	0.0773857	0.0493916	0.349112
1153	0.672032	0.395737	0.292158	0.213284	0.27171	0.171891	0.0889111
1154	0.503279	0.240296	0.254785	0.146787	0.237904	0.124196	0.115612
1155	0.708828	0.58622	0.0467727	0.185587	0.0774581	0.435939	0.564881
1156	0.718485	0.227298	0.211307	0.121611	0.178196	0.217958	0.100489
1157	0.598513	0.528901	0.0716828	0.0909011	0.297139	0.118513	0.317414
1158	0.763679	0.418919	0.407666	0.427311	0.323724	0.242162	0.242953
1159	0.653018	0.441691	0.305172	0.305345	0.506695	0.344263	0.0880444
1160	0.772379	0.250386	0.114884	0.337175	0.412809	0.13475	0.416279
1161	0.66946	0.408517	0.234886	0.181108	0.362037	0.539634	0.0422142
1162	0.664228	0.10956	0.146163	0.354725	0.0877576	0.281937	0.205736
1163	0.639919	0.546435	0.417986	0.050388	0.182767	0.318639	0.41061
1164	0.839869	0.480115	0.122817	0.279268	0.314441	0.162179	0.313167
1165	0.647282	0.587273	0.137472	0.319462	0.309168	0.147176	0.183496
1166	0.701656	0.338639	0.240742	0.232413	0.372925	0.431146	0.442259
1167	0.710996	0.384739	0.276271	0.441425	0.358574	0.203799	0.352737
1168	0.691738	0.380751	0.41938	0.0701418	0.160433	0.0869894	0.178981
1169	0.853438	0.517358	0.570643	0.250261	0.502965	0.483611	0.110615
1170	0.579219	0.730541	0.472612	0.444323	0.226735	0.244253	0.159826
1171	0.609992	0.629188	0.42051	0.625179	0.333293	0.247306	0.130706
1172	0.673378	0.561262	0.37417	0.26502	0.155717	0.4351	0.139471
1173	0.787758	0.450703	0.29779	0.11881	0.182014	0.150401	0.136741
1174	0.682761	0.442831	0.482208	0.23117	0.206057	0.182499	0.0777367
1175	0.500688	0.163401	0.197503	0.0317934	0.0655852	0.197937	0.21673
1176	0.555094	0.710452	0.290721	0.237187	0.349882	0.356421	0.0850114
1177	0.769019	0.47943	0.303991	0.402068	0.0827677	0.223616	0.269954
1178	0.845739	0.377528	0.211719	0.102314	0.247122	0.2165	0.0642755
1179	0.692567	0.510161	0.277161	0.332296	0.523666	0.0966026	0.197436
1180	0.733157	0.317596	0.220047	0.305571	0.269286	0.248436	0.166302
1181	0.598871	0.333829	0.30866	0.373799	0.0918096	0.224892	0.183025
1182	0.798607	0.548351	0.30279	0.256105	0.413207	0.178317	0.1932
1183	0.619242	0.208948	0.466139	0.266443	0.22326	0.0817394	0.0584132
1184	0.574084	0.635932	0.362504	0.139689	0.33003	0.115123	0.286726
1185	0.619614	0.530268	0.0901449	0.125846	0.413058	0.295318	0.337871
1186	0.790593	0.219177	0.710257	0.217297	0.296513	0.0657195	0.20788
1187	0.682011	0.280558	0.0353629	0.325016	0.139497	0.192377	0.0832108
1188	0.632274	0.255405	0.237554	0.386513	0.225435	0.151	0.232636
1189	0.63384	0.211664	0.219003	0.189136	0.0758894	0.00787181	0.154961
1190	0.856774	0.48133	0.278376	0.204575	0.313522	0.12216	0.44022
1191	0.771586	0.47647	0.58639	0.265008	0.330335	0.183459	0.0894045
1192	0.757759	0.371851	0.45564	0.288509	0.143511	0.142002	0.36378
1193	0.496951	0.238017	0.154013	0.255321	0.254929	0.0955571	0.14913
1194	0.719768	0.452194	0.280718	0.213468	0.498414	0.137725	0.190197
1195	0.605552	0.240444	0.251012	0.214773	0.22008	0.161599	0.109642
1196	0.768836	0.315077	0.154304	0.0948146	0.220878	0.194874	0.334327
1197	0.719404	0.218171	0.222308	0.0914413	0.525238	0.111469	0.204529
1198	0.737056	0.381295	0.160513	0.318072	0.384142	0.229594	0.284143
1199	0.586489	0.680143	0.308894	0.275456	0.364153	0.27208	0.378478
1200	0.832338	0.446002	0.139158	0.468271	0.344193	0.283851	0.445047
1201	0.720975	0.588682	0.222161	0.150518	0.281183	0.0378259	0.228
1202	0.819036	0.455018	0.164516	0.210177	0.118616	0.0656452	0.13166
1203	0.790606	0.232966	0.10091	0.439712	0.556503	0.439197	0.173952
1204	0.749318	0.749709	0.516784	0.338131	0.179337	0.209263	0.0941594
1205	0.666533	0.320206	0.233744	0.160799	0.118835	0.116006	0.0238756
1206	0.605579	0.394984	0.285602	0.030377	0.403317	0.148009	0.192501
1207	0.719695	0.309826	0.203225	0.413194	0.160987	0.0180518	0.355798
1208	0.666646	0.463419	0.340008	0.390767	0.208941	0.380372	0.283782
1209	0.802133	0.365638	0.333298	0.298906	0.192237	0.0822122	0.255824
1210	0.725421	0.063622	0.094762	0.117225	0.23523	0.142092	0.0578934
1211	0.779577	0.0404069	0.275638	0.310017	0.321058	0.14556	0.112988
1212	0.512701	0.286219	0.157561	0.0669565	0.406882	0.234648	0.319757
1213	0.595044	0.243474	0.293697	0.0865905	0.0798807	0.0881715	0.204561
1214	0.633025	0.566166	0.133399	0.445861	0.275708	0.279683	0.172192
1215	0.652086	0.439493	0.409792	0.364862	0.181043	0.347631	0.19461
1216	0.729658	0.509148	0.272742	0.230032	0.330028	0.476302	0.237141
1217	0.642256	0.568314	0.497455	0.161001	0.26216	0.0651087	0.119889
1218	0.654887	0.248832	0.334612	0.32996	0.29408	0.0762858	0.282639
1219	0.689234	0.232135	0.257113	0.169653	0.347716	0.179408	0.177067
1220	0.711139	0.393327	0.459503	0.223865	0.208346	0.318342	0.136484
1221	0.804425	0.191686	0.46148	0.415679	0.414096	0.180921	0.371389
1222	0.651593	0.192676	0.169918	0.363588	0.046355	0.187812	0.429248
1223	0.604666	0.436178	0.219461	0.499314	0.421666	0.10859	0.192247
1224	0.722053	0.602558	0.141097	0.260785	0.226515	0.368452	0.287976
1225	0.720069	0.571547	0.51487	0.113333	0.196634	0.0148566	0.166972
1226	0.669148	0.526038	0.119939	0.271216	0.328407	0.241217	0.244892
1227	0.753615	0.259785	0.387118	0.134139	0.169192	0.204182	0.247311
1228	0.6697	0.58054	0.194554	0.164249	0.384798	0.409924	0.346678
1229	0.741995	0.407565	0.383322	0.197779	0.383951	0.237212	0.0304071
1230	0.801916	0.336918	0.116297	0.247775	0.153252	0.0790629	0.234123
1231	0.535971	0.101959	0.262584	0.172787	0.153016	0.071546	0.0348297
1232	0.593287	0.198619	0.161134	0.236954	0.333281	0.464482	0.174017
1233	0.783157	0.405327	0.213148	0.435075	0.220437	0.222004	0.163848
1234	0.763582	0.306095	0.165667	0.140343	0.117083	0.426223	0.269328
1235	0.647823	0.348766	0.283815	0.0673507	0.45886	0.0661881	0.21043
1236	0.475581	0.414351	0.260399	0.206489	0.5282	0.173965	0.133895
1237	0.768887	0.282186	0.264152	0.111428	0.119713	0.230808	0.539908
1238	0.688929	0.254997	0.284609	0.209983	0.235443	0.119696	0.182857
1239	0.784503	0.414697	0.369591	0.184558	0.358638	0.2267	0.144194
1240	0.683656	0.0677269	0.201686	0.17094	0.14765	0.180037	0.421386
1241	0.829161	0.434527	0.486178	0.0609135	0.169127	0.424372	0.129029
1242	0.628887	0.366372	0.270249	0.320462	0.344167	0.241889	0.31745
1243	0.827355	0.159776	0.108876	0.263277	0.168503	0.164706	0.333215
1244	0.762447	0.298973	0.240639	0.132779	0.356492	0.119786	0.0507528
1245	0.748496	0.344032	0.250469	0.0484623	0.298288	0.116964	0.142836
1246	0.759582	0.50177	0.17516	0.157995	0.362381	0.216165	0.187393
1247	0.792384	0.522922	0.091398	0.393123	0.362706	0.287941	0.326246
1248	0.529455	0.478846	0.34508	0.294031	0.259572	0.256162	0.133442
1249	0.711369	0.312592	0.0769576	0.206959	0.226776	0.125779	0.308898
1250	0.751318	0.639083	0.43196	0.195288	0.119919	0.135973	0.0814186
1251	0.750125	0.569836	0.202401	0.357442	0.264823	0.131939	0.114247
1252	0.524806	0.329608	0.301271	0.23882	0.148027	0.316255	0.325493
1253	0.853389	0.705885	0.632667	0.106652	0.203949	0.015233	0.113025
1254	0.593652	0.308031	0.247153	0.276955	0.214157	0.252802	0.288625
1255	0.661937	0.415373	0.243442	0.204738	0.22123	0.276985	0.316269
1256	0.792702	0.157781	0.367799	0.132734	0.39008	0.145505	0.0833201
1257	0.769999	0.256614	0.16985	0.193149	0.21492	0.249625	0.27562
1258	0.79063	0.673319	0.469961	0.0843013	0.0849916	0.350894	0.2955
1259	0.775748	0.270521	0.234106	0.22046	0.171295	0.354262	0.110419
1260	0.6711	0.249934	0.349938	0.270851	0.0124507	0.114656	0.195736
1261	0.706601	0.0750219	0.150611	0.22915	0.207176	0.19886	0.317216
1262	0.625234	0.333861	0.334522	0.3069	0.238749	0.142261	0.271605
1263	0.626697	0.420409	0.292027	0.133445	0.167172	0.0412365	0.113179
1264	0.688037	0.552285	0.277748	0.281577	0.243984	0.186827	0.333761
1265	0.521791	0.455029	0.403932	0.162258	0.137144	0.42506	0.384611
1266	0.760804	0.24633	0.105703	0.0214979	0.236288	0.366447	0.262459
1267	0.769451	0.408673	0.258357	0.241402	0.185162	0.18377	0.152006
1268	0.733055	0.440408	0.142905	0.195469	0.461869	0.195255	0.468511
1269	0.705373	0.220056	0.0672843	0.0896391	0.204346	0.308489	0.131171
1270	0.6721	0.429625	0.201439	0.233492	0.36607	0.0536363	0.0370218
1271	0.566362	0.0823343	0.170982	0.310581	0.408391	0.133542	0.232231
1272	0.887281	0.521763	0.712903	0.339738	0.216169	0.262473	0.146243
1273	0.707898	0.551708	0.253949	0.276921	0.253167	0.0951765	0.172767
1274	0.641579	0.314418	0.276992	0.15712	0.142029	0.121149	0.448304
1275	0.68776	0.420657	0.0907071	0.250013	0.173871	0.135466	0.0664568
1276	0.611788	0.231353	0.14465	0.440622	0.194184	0.142835	0.300441
1277	0.485157	0.111078	0.270638	0.255981	0.217203	0.355537	0.157976
1278	0.687438	0.595834	0.532297	0.106171	0.283354	0.26378	0.100804
1279	0.714957	0.569354	0.343909	0.137139	0.242936	0.451598	0.207486
1280	0.634238	0.533704	0.0429953	0.151415	0.201046	0.208781	0.0933683
1281	0.754621	0.16518	0.16076	0.13803	0.14514	0.148118	0.0821687
1282	0.562048	0.0265479	0.184173	0.21109	0.45884	0.0268755	0.106857
1283	0.797534	0.436378	0.426805	0.369116	0.529277	0.200039	0.211827
1284	0.702217	0.302771	0.275552	0.202687	0.145824	0.158127	0.357079
1285	0.74177	0.322425	0.142154	0.0774544	0.0606652	0.185681	0.257975
1286	0.74868	0.595922	0.248544	0.124096	0.102444	0.192062	0.263853
1287	0.199518	0.419621	0.330323	0.488589	0.13175	0.14631	0.271058
1288	0.73693	0.581281	0.500441	0.224212	0.219772	0.0497339	0.241203
1289	0.756515	0.56058	0.100328	0.346409	0.52506	0.438443	0.365099
1290	0.701	0.496116	0.434992	0.162905	0.396601	0.201281	0.474598
1291	0.692352	0.673877	0.451212	0.14655	0.209675	0.130124	0.434776
1292	0.70457	0.219514	0.251001	0.297557	0.366176	0.405842	0.43688
1293	0.723305	0.629567	0.31838	0.111393	0.22786	0.184484	0.185882
1294	0.722632	0.473876	0.311933	0.139719	0.181302	0.285486	0.0745634
1295	0.706437	0.408167	0.108573	0.224637	0.300922	0.231233	0.191616
1296	0.660276	0.341297	0.18627	0.182733	0.0862483	0.328187	0.122103
1297	0.683276	0.479846	0.195103	0.320339	0.135934	0.178186	0.17764
1298	0.517664	0.350027	0.162476	0.207123	0.118107	0.675795	0.150237
1299	0.70737	0.370352	0.160888	0.384947	0.554739	0.241843	0.250482
1300	0.613287	0.657345	0.208262	0.699233	0.140154	0.177459	0.157023
1301	0.626052	0.204412	0.268166	0.215459	0.200746	0.212481	0.0893237
1302	0.615079	0.585633	0.336343	0.299915	0.230263	0.344511	0.116734
1303	0.592313	0.664525	0.41832	0.296753	0.0612207	0.178	0.0218763
1304	0.830654	0.505361	0.666438	0.160314	0.344373	0.198601	0.206887
1305	0.755126	0.21857	0.12635	0.338084	0.158424	0.305136	0.122403
1306	0.587983	0.368294	0.091186	0.477536	0.342779	0.212411	0.437635
1307	0.572328	0.34726	0.196167	0.270654	0.246895	0.164367	0.182412
1308	0.54927	0.219807	0.141072	0.485831	0.235203	0.21084	0.0443607
1309	0.710267	0.334695	0.250037	0.502676	0.264128	0.219972	0.181442
1310	0.672359	0.575511	0.418042	0.466032	0.436366	0.320797	0.2046
1311	0.636287	0.710858	0.16776	0.640748	0.250541	0.107747	0.258445
1312	0.691388	0.187626	0.211628	0.183975	0.102038	0.424653	0.201886
1313	0.610814	0.457726	0.206056	0.26924	0.243438	0.18181	0.0333332
1314	0.82167	0.699612	0.490671	0.0162513	0.144578	0.227052	0.110837
1315	0.753409	0.108917	0.0993013	0.28578	0.131463	0.173421	0.208827
1316	0.761665	0.0917774	0.0324013	0.15565	0.106976	0.518545	0.202707
1317	0.848757	0.645227	0.145406	0.385434	0.0565553	0.293254	0.108767
1318	0.644004	0.412252	0.182212	0.232985	0.273901	0.279518	0.142287
1319	0.737208	0.599614	0.221829	0.18484	0.230703	0.276956	0.0970863
1320	0.736404	0.229122	0.356412	0.161252	0.311415	0.448895	0.208728
1321	0.750073	0.45814	0.239962	0.171569	0.374668	0.101923	0.147939
1322	0.620184	0.678371	0.293966	0.225624	0.565266	0.235441	0.236859
1323	0.786746	0.218659	0.0144493	0.0402528	0.240503	0.100313	0.13723
1324	0.694113	0.61484	0.674363	0.229137	0.0131779	0.176901	0.252573
1325	0.489325	0.217117	0.139487	0.425469	0.179691	0.199381	0.134188
1326	0.699034	0.431243	0.28521	0.148603	0.06475	0.444099	0.0641336
1327	0.711106	0.479413	0.164515	0.180525	0.204828	0.323427	0.158318
1328	0.831845	0.230623	0.0504163	0.272683	0.302494	0.147316	0.21947
1329	0.700472	0.200803	0.218652	0.223539	0.431291	0.214217	0.259942
1330	0.791176	0.44852	0.222319	0.0495363	0.287271	0.276314	0.0613897
1331	0.721084	0.494843	0.337159	0.155099	0.110016	0.185235	0.168459
1332	0.623412	0.246587	0.309398	0.0624417	0.294527	0.196588	0.128357
1333	0.601428	0.292038	0.157961	0.497246	0.213595	0.133357	0.22795
1334	0.734887	0.369913	0.150827	0.154133	0.298664	0.20788	0.118244
1335	0.728459	0.17569	0.0831484	0.202803	0.127818	0.172873	0.335204
1336	0.629527	0.555568	0.248092	0.233684	0.367508	0.0288764	0.22829
1337	0.61781	0.327837	0.135191	0.255254	0.282778	0.263489	0.0999675
1338	0.232276	0.182778	0.499865	0.0535162	0.128844	0.0835145	0.159955
1339	0.644928	0.673984	0.363227	0.0348352	0.112711	0.253446	0.414661
1340	0.729201	0.373419	0.338114	0.210373	0.365749	0.121815	0.144968
1341	0.645768	0.226112	0.187525	0.207428	0.199279	0.121223	0.248226
1342	0.683316	0.192411	0.217974	0.542025	0.038846	0.27982	0.210582
1343	0.778189	0.583369	0.386734	0.212202	0.00794562	0.443712	0.0662321
1344	0.649532	0.63658	0.237465	0.243387	0.135951	0.0951651	0.124268
1345	0.629495	0.158754	0.178809	0.130271	0.225627	0.212885	0.259741
1346	0.64948	0.463687	0.49381	0.180564	0.408722	0.574433	0.241132
1347	0.710979	0.260124	0.281335	0.340263	0.195893	0.508022	0.241308
1348	0.70576	0.674513	0.15033	0.0373335	0.495165	0.0937135	0.232304
1349	0.800651	0.128486	0.161521	0.289441	0.382358	0.0637134	0.0687028
1350	0.828643	0.250339	0.415342	0.211428	0.34778	0.102953	0.382089
1351	0.760069	0.482654	0.316054	0.148394	0.215205	0.302404	0.244237
1352	0.662251	0.470152	0.160546	0.263492	0.0827391	0.0880683	0.153609
1353	0.689128	0.548592	0.223316	0.11926	0.102962	0.489671	0.215401
1354	0.631701	0.404902	0.419042	0.322158	0.464457	0.331995	0.0252659
1355	0.685316	0.490515	0.280381	0.446933	0.236217	0.183957	0.273977
1356	0.828363	0.384721	0.0674118	0.355395	0.470975	0.100195	0.123751
1357	0.685645	0.675236	0.165653	0.145389	0.127499	0.166516	0.0866526
1358	0.637944	0.632828	0.464221	0.189252	0.416642	0.142384	0.147281
1359	0.619238	0.34734	0.583492	0.291916	0.201026	0.157304	0.397205
1360	0.676594	0.712403	0.141177	0.466335	0.405495	0.340833	0.290263
1361	0.754309	0.525423	0.410817	0.291494	0.0427833	0.126175	0.0118012
1362	0.668717	0.158342	0.141452	0.131931	0.236725	0.458914	0.219021
1363	0.818728	0.277489	0.179745	0.371772	0.12373	0.142067	0.0481584
1364	0.705267	0.364111	0.51629	0.494752	0.299423	0.106305	0.163157
1365	0.608968	0.539719	0.624816	0.47628	0.00920755	0.18247	0.0248851
1366	0.650432	0.192772	0.382033	0.477155	0.221464	0.299149	0.0547853
1367	0.667319	0.335412	0.260152	0.260359	0.221354	0.106181	0.34695
1368	0.711203	0.364638	0.544243	0.500904	0.503139	0.105491	0.181312
1369	0.537126	0.422187	0.297973	0.139392	0.111074	0.445057	0.296802
1370	0.534626	0.658034	0.343835	0.192184	0.396951	0.454417	0.179932
1371	0.810047	0.580861	0.391732	0.487968	0.338623	0.150405	0.146411
1372	0.773539	0.214818	0.169874	0.248333	0.32432	0.208674	0.330454
1373	0.763909	0.0988188	0.16234	0.243031	0.20715	0.200696	0.287407
1374	0.599309	0.522724	0.166777	0.199346	0.150385	0.114308	0.166879
1375	0.657322	0.160786	0.232134	0.380043	0.393662	0.192343	0.162089
1376	0.762846	0.341154	0.0570416	0.240424	0.194867	0.24868	0.333368
1377	0.779751	0.411948	0.143291	0.279428	0.214592	0.0476537	0.219337
1378	0.772634	0.29651	0.318338	0.321304	0.0813488	0.150486	0.336159
1379	0.719103	0.407077	0.324129	0.453927	0.642279	0.076432	0.147706
1380	0.599291	0.531417	0.246449	0.241448	0.36375	0.423754	0.047654
1381	0.780516	0.308299	0.327092	0.161698	0.625503	0.380408	0.351332
1382	0.449387	0.577269	0.547516	0.28781	0.390484	0.138733	0.411858
1383	0.775454	0.191176	0.376882	0.308392	0.268192	0.553089	0.18951
1384	0.717038	0.470933	0.22629	0.404859	0.368261	0.331385	0.0654364
1385	0.768878	0.161276	0.127905	0.198403	0.273896	0.431173	0.198112
1386	0.634352	0.248565	0.106008	0.368975	0.260208	0.264216	0.0682053
1387	0.604211	0.463536	0.244027	0.17309	0.414868	0.229831	0.263904
1388	0.778141	0.185507	0.161584	0.109744	0.17874	0.114357	0.235773
1389	0.800292	0.0341166	0.253753	0.518697	0.236187	0.269756	0.140913
1390	0.541919	0.283235	0.161528	0.150155	0.218645	0.312315	0.130474
1391	0.729342	0.265824	0.3225	0.349487	0.616866	0.0927528	0.289902
1392	0.659274	0.0905706	0.0952399	0.163239	0.0960709	0.200703	0.396742
1393	0.774318	0.0361737	0.30192	0.368425	0.239438	0.231576	0.293206
1394	0.8233	0.535039	0.604293	0.101132	0.128178	0.342557	0.0969976
1395	0.794132	0.139542	0.221348	0.242821	0.283604	0.248591	0.434027
1396	0.712453	0.451561	0.104776	0.224254	0.361017	0.332478	0.100468
1397	0.632373	0.207672	0.361925	0.152107	0.389528	0.0766824	0.220266
1398	0.757498	0.183029	0.163093	0.339063	0.207108	0.0878793	0.263424
1399	0.71659	0.493454	0.432293	0.0830925	0.283556	0.133789	0.258211
1400	0.709787	0.460599	0.318434	0.120517	0.353934	0.255354	0.102641
1401	0.72868	0.0933952	0.367401	0.454543	0.381524	0.255778	0.237379
1402	0.820454	0.688235	0.214414	0.356541	0.389291	0.154812	0.139195
1403	0.719181	0.156637	0.411343	0.113635	0.401782	0.126505	0.166223
1404	0.785912	0.472715	0.550407	0.172549	0.217028	0.113134	0.355536
1405	0.692551	0.487137	0.264501	0.223068	0.28073	0.15114	0.340514
1406	0.742364	0.167183	0.637019	0.171699	0.0642292	0.212956	0.280752
1407	0.789024	0.372681	0.200368	0.372679	0.263076	0.166701	0.0693
1408	0.612946	0.500214	0.593727	0.0679644	0.169759	0.372566	0.118532
1409	0.641279	0.2882	0.452992	0.478319	0.440744	0.316786	0.266063
1410	0.425516	0.361735	0.199166	0.287034	0.215624	0.181905	0.324124
1411	0.670828	0.466582	0.539439	0.325192	0.128817	0.434574	0.066809
1412	0.146084	0.404716	0.395473	0.113482	0.257292	0.0589244	0.147303
1413	0.813431	0.653753	0.223332	0.0825508	0.191106	0.316769	0.544601
1414	0.72162	0.374474	0.563004	0.469142	0.410418	0.22243	0.504572
1415	0.707895	0.264846	0.187112	0.138645	0.264196	0.359644	0.0485631
1416	0.711527	0.0264936	0.159262	0.254447	0.39585	0.28995	0.111456
1417	0.701456	0.584123	0.586501	0.153527	0.222248	0.326295	0.29845
1418	0.31336	0.557501	0.416556	0.233527	0.0698906	0.260463	0.0267132
1419	0.578869	0.266602	0.52063	0.242305	0.249747	0.140155	0.137457
1420	0.705311	0.453381	0.130758	0.493916	0.453734	0.400762	0.149956
1421	0.640204	0.63693	0.33057	0.163374	0.0726373	0.452038	0.0922006
1422	0.757103	0.0984623	0.295011	0.247987	0.236448	0.357121	0.586023
1423	0.763984	0.346062	0.212097	0.0759744	0.248116	0.228179	0.228524
1424	0.856124	0.29437	0.384809	0.223262	0.0470081	0.474859	0.154944
1425	0.692924	0.104504	0.100116	0.501228	0.277399	0.203982	0.208773
1426	0.60391	0.317146	0.244976	0.308876	0.0561209	0.0753764	0.0828503
1427	0.814514	0.23047	0.337015	0.324802	0.278863	0.175843	0.153348
1428	0.557726	0.681983	0.422277	0.105438	0.248495	0.261419	0.414699
1429	0.675581	0.565572	0.299257	0.0893717	0.145358	0.187203	0.133425
1430	0.75516	0.570153	0.391641	0.34478	0.394066	0.22105	0.250761
1431	0.401087	0.231	0.370401	0.255739	0.418698	0.219594	0.146837
1432	0.637637	0.525467	0.320458	0.247695	0.249592	0.35254	0.11223
1433	0.67542	0.123159	0.264444	0.436626	0.331167	0.36831	0.178057
1434	0.808338	0.40741	0.374	0.252647	0.323194	0.0986664	0.444888
1435	0.62478	0.166065	0.424497	0.380559	0.185452	0.223046	0.160028
1436	0.734732	0.509594	0.0073543	0.0692263	0.258336	0.179661	0.196384
1437	0.791243	0.365082	0.400443	0.139472	0.146624	0.188221	0.0493433
1438	0.595133	0.545905	0.300804	0.253013	0.124434	0.234616	0.157717
1439	0.732586	0.542378	0.435975	0.0598853	0.187141	0.225045	0.0681081
1440	0.667516	0.320038	0.334251	0.205152	0.250941	0.440351	0.281946
1441	0.49142	0.287795	0.161003	0.220214	0.358511	0.268748	0.283235
1442	0.823131	0.270871	0.129577	0.229562	0.135617	0.335662	0.281251
1443	0.26069	0.142951	0.237023	0.433273	0.243582	0.119004	0.195318
1444	0.681259	0.20577	0.0971804	0.10067	0.0790343	0.210048	0.176382
1445	0.682999	0.309001	0.145899	0.416609	0.218115	0.226868	0.310409
1446	0.579075	0.23878	0.409603	0.272965	0.440774	0.0554177	0.361296
1447	0.440251	0.0260458	0.408086	0.275178	0.12488	0.317696	0.0359244
1448	0.815558	0.765803	0.395688	0.113631	0.0478906	0.28988	0.289651
1449	0.763806	0.635023	0.321477	0.436392	0.234855	0.224519	0.131048
1450	0.712597	0.380692	0.470071	0.0770523	0.0943865	0.0955735	0.035362
1451	0.668612	0.270024	0.243312	0.185142	0.470223	0.14065	0.107834
1452	0.742815	0.269306	0.257305	0.162893	0.0150158	0.251497	0.124032
1453	0.739951	0.478858	0.585264	0.311495	0.26153	0.187067	0.202994
1454	0.725725	0.575543	0.176945	0.322279	0.608526	0.196912	0.0716605
1455	0.757622	0.248548	0.151215	0.189695	0.288172	0.05734	0.12929
1456	0.610427	0.170639	0.197951	0.249797	0.468273	0.399909	0.387487
1457	0.629488	0.400697	0.436404	0.179586	0.140426	0.151232	0.197876
1458	0.766218	0.606662	0.360664	0.314382	0.166192	0.555033	0.480879
1459	0.636274	0.20228	0.248518	0.218491	0.477184	0.210023	0.0178552
1460	0.635321	0.300365	0.293144	0.306418	0.448916	0.0948365	0.179566
1461	0.705455	0.629921	0.309549	0.15401	0.353253	0.211385	0.163901
1462	0.699241	0.217172	0.389233	0.0901722	0.228601	0.179096	0.182783
1463	0.500097	0.700901	0.192364	0.0798269	0.157529	0.077219	0.160065
1464	0.7842	0.312294	0.574407	0.278579	0.238027	0.126954	0.262052
1465	0.590127	0.159678	0.412253	0.125787	0.0115902	0.101767	0.111479
1466	0.640478	0.529264	0.552982	0.130742	0.175165	0.11917	0.165997
1467	0.415801	0.316197	0.636293	0.0715761	0.294425	0.500853	0.362801
1468	0.747282	0.0282532	0.099075	0.123025	0.259118	0.129197	0.506373
1469	0.737908	0.556407	0.652321	0.14093	0.088454	0.116307	0.143166
1470	0.563784	0.27286	0.41967	0.237871	0.208055	0.339629	0.0835711
1471	0.657235	0.302897	0.165162	0.110908	0.11644	0.215937	0.198375
1472	0.700315	0.264584	0.160153	0.275635	0.148812	0.359456	0.208763
1473	0.756906	0.553181	0.232286	0.377912	0.328056	0.0930652	0.0751579
1474	0.579388	0.619138	0.707373	0.354046	0.323464	0.138804	0.251844
1475	0.561761	0.585508	0.128389	0.114058	0.413583	0.187536	0.157646
1476	0.770974	0.580451	0.614118	0.256617	0.257144	0.234591	0.229697
1477	0.72049	0.267486	0.0515489	0.268736	0.252787	0.325533	0.19562
1478	0.765092	0.555419	0.408575	0.359839	0.117829	0.193147	0.0789673
1479	0.802038	0.384193	0.172381	0.213663	0.199264	0.125412	0.194825
1480	0.797079	0.120346	0.242713	0.0802602	0.230978	0.227662	0.10798
1481	0.729831	0.405542	0.173836	0.281284	0.15933	0.522812	0.159443
1482	0.441683	0.535806	0.206316	0.242333	0.225678	0.196961	0.221666
1483	0.798137	0.0796312	0.170109	0.0922804	0.185575	0.564861	0.173372
1484	0.731078	0.110451	0.211826	0.190305	0.593214	0.233059	0.395816
1485	0.720221	0.419306	0.107378	0.270178	0.242405	0.306603	0.0196633
1486	0.813679	0.536349	0.111261	0.0979724	0.125587	0.342089	0.259036
1487	0.768149	0.622789	0.406713	0.132976	0.345493	0.122213	0.0646246
1488	0.714473	0.0624141	0.135073	0.120469	0.198442	0.15828	0.46259
1489	0.713401	0.416707	0.42014	0.196707	0.116948	0.379913	0.127106
1490	0.724129	0.160916	0.449641	0.314554	0.32312	0.0406999	0.439589
1491	0.830739	0.224312	0.207752	0.0800255	0.319191	0.115113	0.109539
1492	0.764603	0.248855	0.199448	0.206617	0.321989	0.127948	0.322719
1493	0.567835	0.560018	0.213471	0.026672	0.114758	0.00747056	0.161839
1494	0.46708	0.208172	0.358523	0.194543	0.321141	0.229687	0.0564375
1495	0.74401	0.419889	0.305257	0.361999	0.240855	0.0902022	0.0653589
1496	0.617427	0.716098	0.587513	0.113409	0.105798	0.0942971	0.371001
1497	0.637148	0.598681	0.272143	0.0639913	0.322792	0.372893	0.0942746
1498	0.594897	0.189391	0.25079	0.133836	0.244173	0.169349	0.124493
1499	0.694156	0.363896	0.136307	0.102791	0.211926	0.317805	0.0665194
1500	0.774232	0.326995	0.177635	0.332589	0.139205	0.275393	0.298228
1501	0.692912	0.312479	0.418353	0.281573	0.0766755	0.0819556	0.184435
1502	0.68875	0.286505	0.366377	0.303591	0.36335	0.208864	0.186229
1503	0.864672	0.329797	0.0374897	0.244018	0.34324	0.129563	0.229228
1504	0.770429	0.276755	0.553358	0.118541	0.0288917	0.164321	0.183541
1505	0.791613	0.408745	0.344768	0.25588	0.159496	0.0721043	0.139362
1506	0.746942	0.318118	0.341673	0.518748	0.169503	0.316391	0.204923
1507	0.628036	0.18726	0.372191	0.101355	0.576389	0.105977	0.374438
1508	0.639423	0.481249	0.357348	0.144246	0.308946	0.0868872	0.0808115
1509	0.556156	0.658174	0.509823	0.511117	0.158925	0.200247	0.214709
1510	0.653064	0.67108	0.236906	0.302156	0.422023	0.147635	0.41227
1511	0.706722	0.341544	0.12513	0.10005	0.141842	0.0969435	0.214983
1512	0.687715	0.257913	0.618892	0.451272	0.344484	0.360658	0.372515
1513	0.605103	0.0944844	0.167528	0.0867514	0.202185	0.159921	0.336702
1514	0.858288	0.43104	0.218848	0.0313126	0.155884	0.193724	0.140343
1515	0.704944	0.490843	0.373428	0.181931	0.143422	0.19497	0.169744
1516	0.822904	0.0470022	0.134386	0.24706	0.105639	0.231463	0.504224
1517	0.621248	0.530442	0.5517	0.200897	0.0651801	0.238824	0.0499027
1518	0.796191	0.597031	0.140121	0.261048	0.101702	0.111585	0.165253
1519	0.691714	0.333953	0.0393558	0.139851	0.228524	0.201844	0.304652
1520	0.669053	0.507914	0.744222	0.332293	0.119585	0.20843	0.325358
1521	0.710927	0.198765	0.304269	0.128633	0.282262	0.209091	0.0842554
1522	0.690597	0.491116	0.259465	0.402088	0.271802	0.304875	0.191545
1523	0.805691	0.422216	0.262994	0.32514	0.15917	0.199958	0.041776
1524	0.695257	0.336916	0.28349	0.431452	0.434202	0.230443	0.269933
1525	0.65054	0.514774	0.234523	0.0032098	0.0528275	0.108458	0.278043
1526	0.768793	0.350771	0.256577	0.0903688	0.0901531	0.587755	0.218563
1527	0.556	0.251809	0.200338	0.14033	0.141667	0.263621	0.231903
1528	0.608378	0.329382	0.455931	0.253122	0.479963	0.286742	0.241975
1529	0.53878	0.594182	0.208923	0.22914	0.0140309	0.117783	0.269198
1530	0.747683	0.227806	0.389872	0.468315	0.132325	0.0872246	0.244448
1531	0.718538	0.147808	0.158466	0.277288	0.206067	0.109779	0.15345
1532	0.524146	0.470695	0.215199	0.403093	0.15591	0.0671247	0.176023
1533	0.568375	0.42687	0.490885	0.276862	0.200252	0.0557653	0.380264
1534	0.665561	0.230064	0.240474	0.0920052	0.186149	0.116086	0.23413
1535	0.754376	0.404103	0.145291	0.380928	0.225789	0.236545	0.390053
1536	0.865634	0.389749	0.0495835	0.117217	0.399757	0.114517	0.193628
1537	0.837654	0.297037	0.132972	0.25202	0.0496443	0.333482	0.339016
1538	0.803305	0.432676	0.0213329	0.130228	0.134325	0.187418	0.200197
1539	0.782784	0.152329	0.729418	0.22973	0.382764	0.200632	0.0337581
1540	0.74996	0.354376	0.112652	0.161147	0.395055	0.290983	0.219789
1541	0.848641	0.541687	0.225245	0.283668	0.349314	0.163733	0.354099
1542	0.783245	0.18785	0.327519	0.339726	0.350154	0.393764	0.158699
1543	0.670175	0.694043	0.164588	0.10722	0.0984797	0.333644	0.0704654
1544	0.696563	0.15955	0.0857948	0.143033	0.218317	0.025154	0.202653
1545	0.473735	0.171413	0.207816	0.163465	0.149279	0.0670562	0.262037
1546	0.782536	0.320955	0.160979	0.0541743	0.0653052	0.0603525	0.205112
1547	0.883358	0.643756	0.245331	0.0378974	0.210736	0.207754	0.10086
1548	0.764487	0.364646	0.392381	0.104912	0.188835	0.22054	0.305224
1549	0.774579	0.580302	0.0462488	0.307286	0.448355	0.0976758	0.131675
1550	0.752176	0.533652	0.383477	0.216502	0.442379	0.132068	0.177496
1551	0.327214	0.111041	0.535161	0.205152	0.359089	0.391881	0.0567384
1552	0.771792	0.443993	0.426369	0.212583	0.357618	0.0799379	0.194136
1553	0.70739	0.409698	0.293903	0.343836	0.148016	0.126025	0.0842137
1554	0.771924	0.489614	0.311783	0.465678	0.0837232	0.095921	0.390222
1555	0.573931	0.373649	0.654227	0.370039	0.365842	0.130666	0.168075
1556	0.682708	0.119211	0.136352	0.149357	0.103519	0.418286	0.196283
1557	0.723853	0.316424	0.362601	0.216123	0.135985	0.18322	0.23066
1558	0.751893	0.185166	0.403239	0.124139	0.29563	0.262488	0.218941
1559	0.78541	0.137003	0.192016	0.280644	0.349096	0.233953	0.185294
1560	0.605112	0.448994	0.387069	0.368032	0.00702395	0.368112	0.231217
1561	0.685693	0.279696	0.401889	0.0124748	0.13275	0.150741	0.140199
1562	0.59958	0.360079	0.436636	0.117492	0.190177	0.386039	0.179941
1563	0.82208	0.115273	0.0707885	0.204002	0.15341	0.335218	0.166678
1564	0.735572	0.348619	0.444972	0.121994	0.246248	0.137494	0.279224
1565	0.76183	0.125789	0.339234	0.0130174	0.0564122	0.0960807	0.372366
1566	0.773414	0.48516	0.596254	0.38613	0.319575	0.157808	0.389049
1567	0.764473	0.150279	0.175922	0.368094	0.166008	0.177108	0.0763239
1568	0.666754	0.185883	0.387265	0.357519	0.518209	0.210371	0.221908
1569	0.746121	0.552937	0.568729	0.384794	0.622822	0.277832	0.191896
1570	0.680074	0.634446	0.0892842	0.38112	0.0357047	0.197436	0.151528
1571	0.661776	0.264812	0.507499	0.190946	0.329574	0.116013	0.103834
1572	0.64338	0.479889	0.102305	0.0789567	0.217225	0.277295	0.202426
1573	0.817533	0.353989	0.0253738	0.127327	0.306045	0.397266	0.171631
1574	0.710868	0.301329	0.542218	0.20074	0.273541	0.22174	0.121529
1575	0.817853	0.0487635	0.448571	0.10989	0.207932	0.168902	0.202504
1576	0.838211	0.0784392	0.384504	0.234683	0.510429	0.215129	0.160338
1577	0.699779	0.609074	0.430041	0.140813	0.196616	0.112834	0.179944
1578	0.515976	0.417233	0.312314	0.654463	0.11755	0.217784	0.281713
1579	0.524067	0.431576	0.403568	0.340245	0.427373	0.108698	0.0639561
1580	0.840811	0.389212	0.378358	0.273193	0.417973	0.120989	0.391671
1581	0.578997	0.290185	0.192925	0.345563	0.308313	0.417474	0.438886
1582	0.555067	0.376917	0.47128	0.660623	0.655897	0.123399	0.318144
1583	0.510586	0.434125	0.294061	0.220451	0.114087	0.518037	0.333764
1584	0.560314	0.341507	0.352497	0.160538	0.129794	0.34344	0.0557156
1585	0.598984	0.364869	0.308158	0.403926	0.548376	0.133744	0.0773588
1586	0.708763	0.440274	0.208068	0.278925	0.557192	0.453765	0.236168
1587	0.727648	0.0414747	0.507885	0.160698	0.398722	0.315999	0.0491371
1588	0.63543	0.159593	0.420838	0.372139	0.416522	0.107951	0.399754
1589	0.77631	0.295127	0.258461	0.440102	0.513062	0.365053	0.323418
1590	0.733876	0.144198	0.283445	0.137929	0.34256	0.0201387	0.253993
1591	0.804685	0.374572	0.383917	0.0951209	0.31936	0.245682	0.416328
1592	0.451854	0.43041	0.235045	0.226335	0.431137	0.065766	0.179051
1593	0.843181	0.308727	0.406285	0.277975	0.321462	0.26411	0.118147
1594	0.877938	0.340458	0.310105	0.145532	0.246772	0.423426	0.371711
1595	0.691097	0.446766	0.483971	0.103543	0.186715	0.134337	0.160502
1596	0.665837	0.368235	0.084251	0.173311	0.23923	0.202602	0.366948
1597	0.731337	0.574505	0.407407	0.240284	0.229737	0.426641	0.577238
1598	0.677027	0.395292	0.538248	0.236008	0.0577564	0.611211	0.0437848
1599	0.717071	0.433051	0.239447	0.236747	0.238307	0.177972	0.154098
1600	0.563613	0.0284184	0.292874	0.341196	0.102553	0.203737	0.180947
1601	0.744181	0.393072	0.415303	0.207249	0.102614	0.338876	0.121367
1602	0.564001	0.38845	0.618362	0.379436	0.0533044	0.239363	0.0436369
1603	0.686864	0.522312	0.251246	0.154244	0.364189	0.359979	0.121829
1604	0.692176	0.240454	0.030073	0.170043	0.356676	0.116455	0.129539
1605	0.666487	0.442749	0.219934	0.369556	0.247622	0.222383	0.309874
1606	0.658027	0.252411	0.257601	0.401789	0.309421	0.51647	0.260832
1607	0.609092	0.410427	0.18575	0.189276	0.173601	0.317824	0.0357914
1608	0.718086	0.655303	0.605832	0.29086	0.182869	0.178084	0.501953
1609	0.662629	0.37298	0.337159	0.156317	0.479074	0.184712	0.415077
1610	0.645056	0.53201	0.583021	0.255149	0.0711475	0.15623	0.170889
1611	0.472866	0.308984	0.0999595	0.120324	0.310293	0.137234	0.29421
1612	0.801981	0.58152	0.358	0.125914	0.42968	0.294487	0.0995673
1613	0.772308	0.32121	0.18724	0.173645	0.204056	0.156798	0.0894887
1614	0.685469	0.468823	0.0537213	0.265363	0.22074	0.206402	0.601654
1615	0.749131	0.357804	0.190849	0.0718176	0.187932	0.103933	0.312575
1616	0.676766	0.677603	0.526053	0.406265	0.302315	0.300325	0.151519
1617	0.809391	0.628363	0.500547	0.194325	0.425267	0.0923297	0.125389
1618	0.722631	0.566825	0.217742	0.229697	0.680145	0.461664	0.124154
1619	0.796296	0.407452	0.427675	0.138392	0.182779	0.062159	0.272504
1620	0.704115	0.1124	0.130616	0.0627294	0.500473	0.375544	0.173701
1621	0.693424	0.311075	0.36609	0.322114	0.369065	0.309285	0.234387
1622	0.743398	0.590901	0.499294	0.424954	0.428266	0.433998	0.102525
1623	0.710137	0.0975673	0.159435	0.354604	0.249994	0.0879118	0.321059
1624	0.702542	0.718006	0.632028	0.217973	0.316885	0.074602	0.287289
1625	0.68905	0.242412	0.276862	0.07001	0.43363	0.189225	0.258563
1626	0.692626	0.557447	0.113046	0.331029	0.55354	0.558478	0.0800661
1627	0.624493	0.269594	0.249011	0.206998	0.281923	0.157776	0.0591577
1628	0.639482	0.510888	0.209744	0.35764	0.27093	0.167917	0.144306
1629	0.653335	0.319062	0.292111	0.10149	0.121262	0.2139	0.4917
1630	0.830688	0.405718	0.120346	0.390512	0.375724	0.405289	0.269518
1631	0.615626	0.387409	0.376841	0.337897	0.244281	0.171383	0.154722
1632	0.793396	0.651695	0.574036	0.113552	0.0821731	0.364865	0.142428
1633	0.783815	0.327041	0.240457	0.331953	0.200458	0.0187583	0.265667
1634	0.646029	0.156254	0.120719	0.151535	0.310264	0.423437	0.137521
1635	0.569939	0.484194	0.307543	0.109459	0.272427	0.351103	0.0582745
1636	0.456417	0.430162	0.590046	0.164198	0.356552	0.0712819	0.36949
1637	0.774887	0.551152	0.443788	0.197182	0.193373	0.292596	0.178023
1638	0.572028	0.401981	0.485359	0.306269	0.296965	0.172434	0.150427
1639	0.7203	0.427838	0.281615	0.0904799	0.204861	0.113761	0.204841
1640	0.770771	0.498273	0.448313	0.279288	0.0854303	0.438324	0.250679
1641	0.494213	0.275712	0.121805	0.254769	0.554343	0.0733855	0.133251
1642	0.557502	0.54979	0.390564	0.184762	0.117915	0.167938	0.200663
1643	0.792502	0.0915453	0.237106	0.268338	0.457387	0.309701	0.414053
1644	0.520394	0.189775	0.124321	0.170016	0.273523	0.134851	0.141899
1645	0.796965	0.563048	0.384596	0.20888	0.153599	0.31159	0.15865
1646	0.763531	0.445174	0.366656	0.27353	0.177025	0.24965	0.358843
1647	0.832529	0.359384	0.164801	0.291914	0.179023	0.0945077	0.352854
1648	0.815997	0.305558	0.446584	0.166194	0.306536	0.422765	0.193637
1649	0.792458	0.491111	0.326655	0.383062	0.273795	0.278677	0.0963458
1650	0.613053	0.522879	0.515763	0.163611	0.257223	0.391612	0.393013
1651	0.786594	0.42795	0.120116	0.208802	0.300397	0.283594	0.282535
1652	0.720131	0.752334	0.604264	0.251782	0.30553	0.210796	0.210937
1653	0.684109	0.121278	0.144379	0.114477	0.243968	0.0514572	0.13979
1654	0.711732	0.445183	0.389296	0.11634	0.0988582	0.170018	0.341526
1655	0.695503	0.611342	0.426752	0.203849	0.144921	0.634606	0.072347
1656	0.816293	0.3431	0.265555	0.260057	0.235554	0.0954013	0.0756034
1657	0.764059	0.462224	0.0339329	0.249963	0.0876732	0.250365	0.219154
1658	0.644718	0.242876	0.074406	0.0218655	0.117433	0.40737	0.318692
1659	0.565981	0.203228	0.208849	0.348705	0.1153	0.236157	0.118181
1660	0.853984	0.53622	0.386631	0.15834	0.235044	0.13085	0.15264
1661	0.723977	0.519521	0.32226	0.207793	0.0913785	0.312236	0.228726
1662	0.771423	0.474587	0.237664	0.118229	0.294712	0.059614	0.0742983
1663	0.75322	0.537251	0.382565	0.307192	0.427283	0.177898	0.152283
1664	0.598309	0.087223	0.268717	0.132305	0.161414	0.354481	0.283065
1665	0.683797	0.203418	0.253441	0.143847	0.348849	0.269444	0.0416978
1666	0.748144	0.617745	0.395433	0.280145	0.287376	0.434001	0.213562
1667	0.693329	0.347731	0.667753	0.232287	0.381521	0.153546	0.334359
1668	0.766486	0.102875	0.137209	0.267061	0.567024	0.364964	0.233245
1669	0.478697	0.537002	0.236052	0.103569	0.236653	0.0317109	0.0884791
1670	0.714978	0.386861	0.235013	0.5331	0.1502	0.134049	0.271764
1671	0.784323	0.16352	0.242399	0.159261	0.210869	0.128968	0.0392424
1672	0.602806	0.416617	0.398502	0.174308	0.102894	0.0575589	0.238438
1673	0.70387	0.160039	0.445295	0.176227	0.10602	0.406642	0.0386422
1674	0.539939	0.614415	0.309282	0.0678307	0.234821	0.22814	0.214904
1675	0.795019	0.223311	0.186608	0.156719	0.145188	0.248028	0.227303
1676	0.766766	0.441347	0.208374	0.0114731	0.231294	0.261417	0.270376
1677	0.758981	0.323396	0.395533	0.229268	0.0999889	0.172679	0.125921
1678	0.735535	0.681723	0.240156	0.312771	0.176803	0.258945	0.244932
1679	0.828402	0.505739	0.642377	0.395079	0.112168	0.0841573	0.0685364
1680	0.813351	0.357805	0.318227	0.371694	0.349885	0.49764	0.347742
1681	0.80851	0.157623	0.289991	0.358921	0.138669	0.164273	0.462174
1682	0.769946	0.146424	0.110306	0.262327	0.263332	0.0733256	0.214779
1683	0.708042	0.178881	0.326	0.0914558	0.0990102	0.0871456	0.148302
1684	0.611101	0.184693	0.354039	0.233241	0.364524	0.250237	0.0507797
1685	0.691048	0.373127	0.585538	0.206651	0.303059	0.157491	0.359298
1686	0.723857	0.518765	0.757049	0.281846	0.482756	0.265147	0.28426
1687	0.720018	0.165475	0.269182	0.0959792	0.340959	0.246751	0.158803
1688	0.651315	0.587375	0.572127	0.418376	0.424342	0.372455	0.111811
1689	0.716955	0.556542	0.137749	0.414445	0.271292	0.234326	0.188099
1690	0.610844	0.392055	0.427646	0.285607	0.204549	0.473981	0.0849268
1691	0.669249	0.391118	0.194691	0.375896	0.231764	0.175949	0.513521
1692	0.632149	0.260909	0.447694	0.182883	0.48578	0.0623049	0.200915
1693	0.816703	0.222672	0.101744	0.0368082	0.121564	0.0990914	0.0833431
1694	0.741818	0.0347258	0.361337	0.37822	0.370174	0.118711	0.108719
1695	0.766218	0.685226	0.511461	0.259078	0.165646	0.209477	0.137051
1696	0.7215	0.609322	0.120214	0.498213	0.20513	0.180111	0.224433
1697	0.741877	0.522128	0.0898226	0.570676	0.127224	0.232565	0.269535
1698	0.681143	0.0520006	0.281325	0.245286	0.223786	0.183235	0.310198
1699	0.809294	0.334753	0.341669	0.462657	0.201126	0.406904	0.309906
1700	0.834028	0.514262	0.364429	0.276797	0.12661	0.346826	0.0984981
1701	0.623467	0.183797	0.142403	0.324458	0.183006	0.343835	0.103658
1702	0.678485	0.528618	0.416564	0.189259	0.255396	0.354844	0.167591
1703	0.709668	0.427797	0.58672	0.212928	0.460626	0.189129	0.356751
1704	0.70797	0.637783	0.508835	0.368322	0.184581	0.232921	0.0108202
1705	0.663221	0.0562913	0.047456	0.0583907	0.460174	0.2284	0.185004
1706	0.505078	0.367851	0.0689156	0.159769	0.167934	0.362795	0.084639
1707	0.776662	0.698262	0.701809	0.424194	0.204407	0.179839	0.0750238
1708	0.796412	0.44234	0.465898	0.241166	0.163068	0.321483	0.221458
1709	0.629095	0.246167	0.185882	0.157162	0.180434	0.494248	0.101571
1710	0.803365	0.141389	0.234915	0.194485	0.298467	0.154574	0.164569
1711	0.716306	0.568285	0.445792	0.226952	0.281021	0.179907	0.28413
1712	0.666179	0.276188	0.267623	0.156991	0.105624	0.20017	0.289163
1713	0.751853	0.119385	0.302957	0.406277	0.194226	0.164322	0.388044
1714	0.747443	0.655084	0.369602	0.0682663	0.42827	0.29235	0.187414
1715	0.800298	0.351211	0.489529	0.0756529	0.359602	0.204441	0.23793
1716	0.762296	0.348314	0.368835	0.188697	0.0947104	0.0933326	0.232788
1717	0.734974	0.298691	0.343262	0.286878	0.192574	0.319498	0.112423
1718	0.718459	0.571665	0.717752	0.106652	0.332305	0.0449806	0.119888
1719	0.775515	0.508472	0.466497	0.168012	0.153286	0.108968	0.110024
1720	0.634692	0.245294	0.381251	0.203199	0.341986	0.138547	0.195544
1721	0.328257	0.43605	0.31512	0.405029	0.230534	0.173641	0.152581
1722	0.701256	0.297614	0.358846	0.279294	0.147397	0.296658	0.147459
1723	0.681343	0.643059	0.473672	0.411178	0.191535	0.309961	0.115366
1724	0.754293	0.145627	0.111829	0.176799	0.0867872	0.203977	0.535212
1725	0.657711	0.177269	0.391813	0.123331	0.116595	0.343026	0.0666413
1726	0.760237	0.206194	0.47045	0.195907	0.44335	0.18687	0.0241314
1727	0.765349	0.609124	0.466798	0.139703	0.160962	0.0955673	0.297719
1728	0.785758	0.351044	0.0986196	0.222724	0.16824	0.182397	0.23376
1729	0.760274	0.27797	0.145191	0.252717	0.125493	0.379731	0.0137484
1730	0.797848	0.617151	0.131712	0.198112	0.332781	0.157989	0.267916
1731	0.508384	0.237625	0.21764	0.271171	0.438643	0.3928	0.383145
1732	0.745965	0.543746	0.415384	0.158212	0.281571	0.237874	0.189119
1733	0.80455	0.548626	0.606597	0.388276	0.172583	0.272646	0.0858623
1734	0.783242	0.418969	0.146213	0.0928415	0.188944	0.0945454	0.159473
1735	0.713844	0.500929	0.247067	0.485171	0.563202	0.152901	0.157951
1736	0.653818	0.297254	0.288122	0.23438	0.29402	0.199877	0.090441
1737	0.488244	0.194652	0.134606	0.388034	0.195598	0.137474	0.189158
1738	0.759965	0.505957	0.226828	0.189127	0.364218	0.0964322	0.271884
1739	0.586922	0.632934	0.595422	0.222327	0.197429	0.168442	0.0613406
1740	0.7834	0.250747	0.0991697	0.243559	0.131928	0.129969	0.214737
1741	0.728435	0.179356	0.326736	0.440331	0.191004	0.0876883	0.143026
1742	0.604594	0.453036	0.374847	0.0826708	0.247403	0.257314	0.132776
1743	0.747096	0.356069	0.302416	0.148842	0.341471	0.213722	0.225992
1744	0.714288	0.708907	0.477994	0.0561373	0.180328	0.327117	0.0962831
1745	0.644181	0.411593	0.286311	0.373318	0.392181	0.498701	0.127388
1746	0.713808	0.187442	0.315637	0.168027	0.117057	0.413444	0.319195
1747	0.82021	0.475393	0.343729	0.222568	0.157012	0.0833563	0.400501
1748	0.828824	0.503078	0.154076	0.120111	0.319744	0.205567	0.093785
1749	0.611045	0.108393	0.377205	0.203828	0.199466	0.380001	0.190947
1750	0.780308	0.503754	0.294013	0.277981	0.329131	0.458194	0.267709
1751	0.602393	0.583471	0.449742	0.335026	0.341801	0.0252135	0.366015
1752	0.716426	0.557249	0.290676	0.316662	0.229564	0.136056	0.13033
1753	0.697238	0.191146	0.220686	0.199445	0.191482	0.350697	0.100964
1754	0.689608	0.119488	0.316847	0.203643	0.119933	0.154821	0.166187
1755	0.858312	0.404474	0.229928	0.101596	0.198757	0.222589	0.168653
1756	0.717837	0.476575	0.107155	0.247781	0.215311	0.0941053	0.0571793
1757	0.734889	0.320467	0.381847	0.144516	0.266167	0.0528034	0.366703
1758	0.501565	0.499295	0.340754	0.248255	0.206915	0.425215	0.197687
1759	0.803605	0.394842	0.353568	0.161919	0.2933	0.247702	0.089889
1760	0.727929	0.0510811	0.0755991	0.479497	0.356949	0.149343	0.275893
1761	0.727913	0.0411945	0.0587232	0.216753	0.495704	0.595132	0.0422578
1762	0.43164	0.542557	0.247233	0.447717	0.35292	0.171812	0.0859439
1763	0.693899	0.522412	0.201098	0.119661	0.278509	0.226201	0.410171
1764	0.681323	0.467242	0.375253	0.297834	0.139636	0.08004	0.23194
1765	0.616553	0.226248	0.307447	0.395481	0.0378144	0.242731	0.395682
1766	0.82809	0.126727	0.51524	0.443868	0.338991	0.205089	0.252
1767	0.73065	0.349048	0.459155	0.302395	0.112942	0.236386	0.0395784
1768	0.66577	0.0818441	0.462426	0.246572	0.370171	0.0740993	0.153006
1769	0.799386	0.75669	0.465029	0.106599	0.337376	0.280627	0.299142
1770	0.670828	0.0212773	0.261089	0.147958	0.264254	0.0690352	0.430632
1771	0.716496	0.291281	0.332407	0.338937	0.19969	0.0773837	0.363259
1772	0.770358	0.334633	0.265682	0.298985	0.290483	0.145292	0.326089
1773	0.70708	0.728488	0.506337	0.0999503	0.383238	0.361008	0.188983
1774	0.790121	0.283654	0.355432	0.15329	0.50899	0.282395	0.339563
1775	0.662691	0.350341	0.0913364	0.0607344	0.138598	0.400365	0.0984818
1776	0.741013	0.411659	0.251338	0.14518	0.465887	0.143495	0.278004
1777	0.67466	0.490741	0.155661	0.0691957	0.0129181	0.320343	0.338597
1778	0.75547	0.0434542	0.189237	0.0392543	0.166842	0.168512	0.352835
1779	0.709767	0.319968	0.239485	0.185945	0.141104	0.453608	0.0720883
1780	0.687965	0.58129	0.164349	0.356202	0.607019	0.363037	0.374428
1781	0.822707	0.306245	0.187837	0.24871	0.268739	0.101553	0.29825
1782	0.76447	0.712208	0.421732	0.229437	0.164455	0.463984	0.205491
1783	0.672857	0.580392	0.678307	0.223778	0.468557	0.16959	0.100078
1784	0.642178	0.247076	0.130442	0.177943	0.286746	0.184137	0.0248888
1785	0.668089	0.150326	0.262636	0.339236	0.27047	0.137864	0.274268
1786	0.790482	0.477375	0.258734	0.152365	0.345054	0.0170129	0.132355
1787	0.831327	0.258696	0.575377	0.165112	0.0336325	0.470655	0.403903
1788	0.494392	0.412398	0.352845	0.157662	0.350294	0.0743313	0.136787
1789	0.773948	0.464525	0.179942	0.190447	0.128236	0.203925	0.373722
1790	0.695135	0.189242	0.0573533	0.228866	0.169413	0.0634613	0.253196
1791	0.733867	0.141023	0.152214	0.330599	0.0406352	0.298977	0.206086
1792	0.809476	0.378629	0.471986	0.318396	0.269177	0.156149	0.341347
1793	0.684969	0.362487	0.224693	0.106874	0.313007	0.177453	0.0844555
1794	0.641365	0.161203	0.145661	0.175477	0.178202	0.179691	0.0440116
1795	0.619925	0.157677	0.423201	0.175994	0.332585	0.0249354	0.308493
1796	0.63173	0.320122	0.294549	0.282473	0.0601962	0.101047	0.282037
1797	0.581921	0.431446	0.365341	0.298212	0.121241	0.16018	0.117666
1798	0.796945	0.331068	0.322273	0.388235	0.309097	0.217511	0.149503
1799	0.836002	0.186967	0.0946924	0.125074	0.214718	0.283753	0.28735
1800	0.518739	0.523048	0.320427	0.375708	0.11511	0.151967	0.219346
1801	0.468156	0.241189	0.274626	0.474113	0.305345	0.245429	0.0291465
1802	0.503937	0.678957	0.239403	0.237408	0.318969	0.402117	0.0656752
1803	0.683384	0.0771856	0.240156	0.132954	0.129955	0.233507	0.172259
1804	0.594647	0.625551	0.177845	0.140661	0.281244	0.199933	0.278046
1805	0.802177	0.156752	0.219666	0.282734	0.023351	0.300692	0.0990628
1806	0.830229	0.307896	0.116022	0.118829	0.415698	0.145909	0.0841386
1807	0.642164	0.451163	0.456571	0.25516	0.441224	0.31621	0.0972545
1808	0.767049	0.620776	0.444478	0.258103	0.216106	0.174116	0.0344585
1809	0.733877	0.459432	0.453817	0.0620342	0.309947	0.206639	0.198023
1810	0.737851	0.263454	0.438782	0.141441	0.206444	0.132872	0.0919953
1811	0.794127	0.659641	0.662634	0.0975118	0.260592	0.174955	0.25365
1812	0.772936	0.50115	0.421018	0.104882	0.160767	0.281479	0.346721
1813	0.844387	0.606297	0.447506	0.212019	0.221236	0.436179	0.0692686
1814	0.766839	0.479182	0.244427	0.128969	0.271781	0.274976	0.142776
1815	0.575733	0.661012	0.113503	0.453184	0.209361	0.145928	0.337528
1816	0.875094	0.39735	0.411192	0.0911705	0.0960447	0.281209	0.163285
1817	0.770163	0.264313	0.497088	0.209097	0.385972	0.341434	0.0821706
1818	0.724919	0.151518	0.304174	0.160276	0.165989	0.124245	0.158696
1819	0.729549	0.390509	0.375346	0.046495	0.20277	0.19104	0.439811
1820	0.642364	0.42673	0.338139	0.135318	0.134337	0.410749	0.209865
1821	0.777142	0.213314	0.115377	0.250225	0.372012	0.240899	0.328827
1822	0.720204	0.263933	0.379971	0.311436	0.352889	0.190167	0.161093
1823	0.687025	0.359533	0.383465	0.0317176	0.338658	0.286757	0.323747
1824	0.708507	0.374119	0.172787	0.309694	0.0722144	0.593265	0.371119
1825	0.683784	0.221789	0.291465	0.18905	0.366589	0.155282	0.0725394
1826	0.825889	0.489293	0.402203	0.228774	0.240167	0.153615	0.351148
1827	0.773561	0.28235	0.1773	0.390451	0.106669	0.265378	0.374117
1828	0.636899	0.418843	0.387637	0.261773	0.162493	0.263144	0.158796
1829	0.648897	0.230288	0.429795	0.0964408	0.0914892	0.146141	0.498109
1830	0.615736	0.607059	0.316595	0.255613	0.247087	0.19042	0.196241
1831	0.658483	0.215555	0.579935	0.194419	0.537173	0.200634	0.300806
1832	0.714836	0.633351	0.174359	0.145971	0.0537075	0.244135	0.0517903
1833	0.796037	0.50635	0.455112	0.0255247	0.0129479	0.0747798	0.206317
1834	0.781845	0.634609	0.269342	0.277079	0.153235	0.369291	0.0705778
1835	0.65286	0.328251	0.181963	0.198787	0.342362	0.153823	0.200596
1836	0.56287	0.352918	0.22262	0.208653	0.092781	0.136149	0.15495
1837	0.68647	0.0913404	0.349763	0.304584	0.616391	0.225069	0.337187
1838	0.73548	0.652497	0.525119	0.10023	0.268543	0.076002	0.293611
1839	0.788983	0.0940775	0.244221	0.283092	0.0967348	0.282416	0.204452
1840	0.454032	0.642793	0.520641	0.0794445	0.25323	0.529449	0.199844
1841	0.736936	0.276832	0.343128	0.216474	0.0923437	0.160285	0.0914436
1842	0.495087	0.359591	0.235688	0.331297	0.217674	0.202709	0.174778
1843	0.604121	0.605892	0.441177	0.340102	0.0588166	0.165311	0.165736
1844	0.705263	0.375427	0.051302	0.130159	0.246965	0.328602	0.047301
1845	0.638305	0.140576	0.310621	0.113961	0.295839	0.22529	0.119047
1846	0.764295	0.476932	0.354555	0.248674	0.134095	0.151794	0.348196
1847	0.711642	0.312035	0.124576	0.112052	0.263444	0.260682	0.154969
1848	0.676663	0.622749	0.419472	0.307359	0.319733	0.432793	0.412029
1849	0.451366	0.296811	0.254686	0.0895367	0.126732	0.0215406	0.0986834
1850	0.615508	0.606582	0.406494	0.140466	0.226464	0.268648	0.340392
1851	0.746755	0.18617	0.305495	0.186679	0.216779	0.210957	0.446555
1852	0.79594	0.224542	0.188904	0.140282	0.267681	0.159286	0.312557
1853	0.80348	0.294559	0.189741	0.407778	0.50693	0.207348	0.0447723
1854	0.652321	0.284855	0.0843529	0.291774	0.52814	0.0904055	0.225731
1855	0.771282	0.0806261	0.128519	0.557065	0.139085	0.337457	0.210191
1856	0.730201	0.518839	0.274636	0.423452	0.197205	0.268742	0.264482
1857	0.571612	0.301267	0.144909	0.422651	0.0995105	0.129314	0.0980759
1858	0.64563	0.638221	0.466666	0.130771	0.305635	0.324157	0.127831
1859	0.597766	0.489254	0.342074	0.137149	0.328433	0.447954	0.127029
1860	0.50668	0.369003	0.172964	0.237565	0.182772	0.196385	0.132076
1861	0.746291	0.31661	0.486355	0.356922	0.16571	0.269391	0.016448
1862	0.838446	0.238686	0.318632	0.27648	0.253686	0.188095	0.18436
1863	0.64519	0.179411	0.244875	0.290195	0.116389	0.220276	0.506058
1864	0.333144	0.490808	0.285014	0.107361	0.244234	0.361659	0.199023
1865	0.669836	0.625109	0.439733	0.190947	0.416611	0.585357	0.10579
1866	0.599081	0.596352	0.412369	0.298127	0.146677	0.434476	0.170449
1867	0.672552	0.322438	0.315137	0.178801	0.223515	0.333922	0.176469
1868	0.678871	0.497604	0.230162	0.340367	0.105609	0.175183	0.250064
1869	0.758263	0.697203	0.229521	0.298505	0.0684246	0.0620714	0.39438
1870	0.721769	0.569523	0.552433	0.313418	0.186498	0.316295	0.217846
1871	0.74939	0.296442	0.166293	0.159702	0.25243	0.33798	0.33614
1872	0.793798	0.578124	0.524863	0.048038	0.267048	0.263236	0.213485
1873	0.673515	0.346295	0.153686	0.0210577	0.46238	0.331452	0.198398
1874	0.738432	0.786575	0.124265	0.196118	0.130947	0.397837	0.273485
1875	0.703889	0.411883	0.124376	0.161442	0.194485	0.0995938	0.250855
1876	0.750676	0.333568	0.133175	0.245051	0.375221	0.326181	0.266133
1877	0.627763	0.472547	0.186658	0.265223	0.262182	0.225954	0.215454
1878	0.568324	0.455531	0.355889	0.307999	0.238263	0.163965	0.507791
1879	0.712944	0.220344	0.282957	0.337098	0.144257	0.0565004	0.236367
1880	0.670966	0.304925	0.274637	0.322313	0.188605	0.113993	0.327193
1881	0.811189	0.327823	0.294904	0.446733	0.313822	0.224878	0.29253
1882	0.749184	0.261026	0.0660048	0.303427	0.51071	0.257781	0.155196
1883	0.654995	0.474862	0.496819	0.363551	0.0647904	0.111492	0.0887613
1884	0.779872	0.609045	0.447284	0.173412	0.245302	0.325132	0.178583
1885	0.672807	0.55188	0.63642	0.442597	0.304734	0.250666	0.489525
1886	0.749223	0.29603	0.293155	0.299619	0.237811	0.161324	0.105161
1887	0.780851	0.279672	0.27991	0.145708	0.314488	0.1537	0.180248
1888	0.652458	0.324088	0.295372	0.0079394	0.309945	0.155202	0.203134
1889	0.609011	0.358914	0.250904	0.148353	0.162245	0.0702892	0.294284
1890	0.774513	0.342991	0.256701	0.128535	0.158185	0.140565	0.046875
1891	0.766451	0.233785	0.176881	0.401222	0.297663	0.355049	0.155941
1892	0.691151	0.371214	0.245866	0.4459	0.362809	0.0964701	0.349623
1893	0.461651	0.394132	0.0311727	0.247788	0.22606	0.168293	0.159035
1894	0.369194	0.371677	0.0687437	0.316357	0.264576	0.251946	0.156074
1895	0.79749	0.473665	0.511265	0.334728	0.102301	0.536944	0.0344555
1896	0.746643	0.280537	0.122408	0.114767	0.352269	0.0687978	0.0600688
1897	0.650495	0.452328	0.144575	0.0883717	0.0696144	0.208657	0.152836
1898	0.71032	0.557994	0.464537	0.122999	0.206444	0.106217	0.207885
1899	0.707886	0.34544	0.142764	0.174879	0.258889	0.254972	0.0305709
1900	0.655804	0.349344	0.282745	0.2094	0.635851	0.142055	0.292672
1901	0.675617	0.135595	0.378614	0.191078	0.293935	0.0942939	0.134837
1902	0.715935	0.127277	0.19498	0.0537965	0.162625	0.201236	0.510774
1903	0.84413	0.615656	0.344612	0.356681	0.398921	0.221465	0.0260569
1904	0.714527	0.518089	0.335986	0.24142	0.303181	0.16062	0.0886669
1905	0.710076	0.409514	0.232496	0.0259532	0.181902	0.20425	0.0404142
1906	0.623106	0.266574	0.413616	0.270245	0.136273	0.437474	0.287651
1907	0.555688	0.508619	0.539971	0.169575	0.193186	0.0463703	0.100723
1908	0.727864	0.180776	0.260074	0.00916371	0.443753	0.162894	0.412553
1909	0.648018	0.305589	0.248101	0.229368	0.238497	0.369451	0.0937464
1910	0.561865	0.389888	0.621158	0.26172	0.334182	0.13324	0.0238852
1911	0.6411	0.354267	0.368651	0.155369	0.245395	0.263096	0.494479
1912	0.807974	0.544853	0.368149	0.345681	0.373637	0.235924	0.272951
1913	0.804124	0.468994	0.195242	0.272744	0.165935	0.290144	0.258476
1914	0.824049	0.357571	0.527159	0.213408	0.162671	0.432577	0.135069
1915	0.800425	0.585911	0.387481	0.367175	0.281668	0.529583	0.12608
1916	0.746853	0.514312	0.326962	0.235572	0.127187	0.151206	0.0993209
1917	0.721604	0.575356	0.514494	0.134278	0.243328	0.214517	0.0624597
1918	0.846131	0.292368	0.208537	0.0458592	0.0610669	0.405397	0.114606
1919	0.609737	0.603384	0.164462	0.0897964	0.426509	0.131021	0.102742
1920	0.779542	0.140983	0.173095	0.138236	0.330866	0.330252	0.122495
1921	0.633593	0.456667	0.131491	0.0692555	0.22157	0.242881	0.0768072
1922	0.602556	0.248881	0.231965	0.175012	0.186145	0.525817	0.0659245
1923	0.809007	0.434881	0.306803	0.22798	0.374241	0.256592	0.323307
1924	0.816197	0.433395	0.245234	0.211573	0.100284	0.365495	0.0521062
1925	0.74204	0.194082	0.154105	0.201168	0.380771	0.246084	0.107673
1926	0.752627	0.496488	0.295155	0.343544	0.221456	0.285621	0.130788
1927	0.720604	0.287309	0.181654	0.0533739	0.280568	0.383091	0.123837
1928	0.697674	0.464656	0.361054	0.516408	0.451702	0.230074	0.195526
1929	0.610953	0.54603	0.159346	0.22489	0.231322	0.236426	0.52581
1930	0.533501	0.113514	0.173735	0.203474	0.118868	0.135358	0.203209
1931	0.709967	0.568868	0.530865	0.31833	0.319646	0.160251	0.111836
1932	0.719265	0.266421	0.187129	0.251047	0.378321	0.372973	0.340062
1933	0.749322	0.240354	0.280992	0.541018	0.161289	0.271086	0.250582
1934	0.293019	0.089938	0.251894	0.0913	0.19034	0.378451	0.299763
1935	0.757351	0.258215	0.330086	0.226348	0.15836	0.132181	0.340091
1936	0.51458	0.216824	0.295512	0.265991	0.0430728	0.164909	0.0499762
1937	0.708383	0.312639	0.234228	0.175129	0.0989575	0.231449	0.0879795
1938	0.543343	0.0762131	0.204575	0.164872	0.255555	0.117758	0.114743
1939	0.754178	0.573106	0.1617	0.21898	0.14885	0.385459	0.11611
1940	0.674179	0.101738	0.601646	0.468796	0.449327	0.420038	0.262837
1941	0.661605	0.162111	0.394092	0.20769	0.125326	0.100498	0.0516846
1942	0.780888	0.708687	0.605718	0.19991	0.282858	0.468772	0.0477379
1943	0.743633	0.188967	0.218403	0.127866	0.329513	0.176688	0.245775
1944	0.740056	0.392977	0.368036	0.163109	0.277759	0.189002	0.229337
1945	0.678554	0.118586	0.202608	0.13296	0.142403	0.225348	0.511588
1946	0.43788	0.569221	0.25669	0.30543	0.511929	0.185741	0.094929
1947	0.735136	0.539941	0.329943	0.321271	0.483091	0.0724749	0.140666
1948	0.73018	0.600571	0.386778	0.0929741	0.146744	0.165552	0.0690907
1949	0.674315	0.37234	0.282675	0.191345	0.035367	0.0603884	0.0501947
1950	0.780371	0.390791	0.149265	0.165655	0.215983	0.331604	0.0759982
1951	0.719474	0.410565	0.176527	0.194954	0.260423	0.176712	0.463801
1952	0.781243	0.143648	0.397103	0.201855	0.0241793	0.12228	0.128776
1953	0.745652	0.312644	0.285491	0.140378	0.320024	0.106167	0.316434
1954	0.647282	0.378657	0.160355	0.0584309	0.299116	0.138298	0.0329556
1955	0.72583	0.607205	0.559942	0.260572	0.251916	0.200814	0.22627
1956	0.610623	0.422655	0.259447	0.215303	0.245076	0.0708753	0.543085
1957	0.617923	0.531068	0.364932	0.107907	0.572433	0.17968	0.195622
1958	0.528246	0.596771	0.296502	0.461108	0.240033	0.0788223	0.196624
1959	0.756973	0.092178	0.253237	0.301879	0.0659139	0.162866	0.12733
1960	0.598752	0.309653	0.143415	0.254783	0.152755	0.117283	0.159431
1961	0.687552	0.570368	0.203565	0.579445	0.031497	0.33383	0.41955
1962	0.659882	0.36857	0.122398	0.00559261	0.389581	0.443489	0.513417
1963	0.67099	0.323641	0.269342	0.201923	0.453924	0.2756	0.0509974
1964	0.571568	0.259734	0.565753	0.124785	0.204605	0.131284	0.36861
1965	0.605916	0.167908	0.315004	0.264519	0.388994	0.152439	0.245759
1966	0.596038	0.167602	0.216199	0.253432	0.185006	0.287502	0.237283
1967	0.465064	0.091947	0.276865	0.291192	0.31407	0.61765	0.457353
1968	0.805976	0.638911	0.388592	0.331145	0.251249	0.155565	0.276649
1969	0.749737	0.761758	0.57122	0.320489	0.191701	0.312485	0.221608
1970	0.544308	0.492268	0.259289	0.308323	0.266776	0.427013	0.26839
1971	0.77043	0.49881	0.534081	0.204925	0.324025	0.411828	0.185076
1972	0.76913	0.430848	0.234198	0.446191	0.367538	0.274702	0.179437
1973	0.627584	0.425582	0.103254	0.269934	0.149737	0.10162	0.344161
1974	0.668182	0.504769	0.424266	0.156937	0.395327	0.124082	0.150425
1975	0.829092	0.292109	0.121375	0.300608	0.117613	0.29936	0.200041
1976	0.699097	0.22312	0.142417	0.241806	0.345148	0.389826	0.110301
1977	0.753405	0.514928	0.155027	0.311815	0.361139	0.156653	0.339161
1978	0.782519	0.410262	0.351689	0.135205	0.0694519	0.328451	0.293144
1979	0.753778	0.325062	0.395206	0.462193	0.04619	0.173756	0.33151
1980	0.742327	0.495687	0.450491	0.252882	0.276	0.22473	0.216269
1981	0.606415	0.310258	0.150538	0.354036	0.484813	0.303857	0.252216
1982	0.819175	0.279174	0.530898	0.079054	0.269074	0.21782	0.319743
1983	0.793129	0.742882	0.0631699	0.165826	0.307595	0.29803	0.379112
1984	0.759502	0.76601	0.715067	0.234584	0.216168	0.371097	0.125307
1985	0.708653	0.181216	0.252383	0.266251	0.212563	0.0941884	0.175362
1986	0.35421	0.322441	0.456283	0.044946	0.245135	0.116437	0.407471
1987	0.766859	0.605199	0.543641	0.220374	0.270614	0.344053	0.171039
1988	0.642738	0.469493	0.668164	0.0918621	0.222807	0.253958	0.410969
1989	0.700192	0.202072	0.201516	0.304299	0.14337	0.336309	0.423997
1990	0.679535	0.353168	0.322998	0.350504	0.190785	0.366211	0.203424
1991	0.673253	0.559885	0.209412	0.22964	0.243393	0.312852	0.170191
1992	0.656784	0.417362	0.454806	0.115319	0.177034	0.143529	0.194978
1993	0.758214	0.385553	0.159362	0.225302	0.374457	0.0503059	0.113107
1994	0.797903	0.620165	0.500184	0.286794	0.26234	0.315125	0.152527
1995	0.588122	0.297052	0.151734	0.442195	0.414389	0.128836	0.0734119
1996	0.607479	0.408552	0.15995	0.343941	0.147397	0.22574	0.271038
1997	0.667984	0.0767146	0.196987	0.186973	0.092577	0.226765	0.275086
1998	0.643011	0.330908	0.278075	0.210254	0.117948	0.21505	0.262429
1999	0.67798	0.655673	0.127803	0.341439	0.190153	0.0691141	0.127682
[truncated: 8,001 more rows]

## Sheet: Training Set Correlations
Training Set	Mode 1	Mode 2	Mode 3	Mode 4	Mode 5	Mode 6	Mode 7				Mode 1	Mode 2	Mode 3	Mode 4	Mode 5	Mode 6	Mode 7
1	0.759759	0.827399	0.864512	0.808647	0.841807	0.84884	0.769375			<-0.95	0	0	0	0	0	0	0
2	0.792567	0.763367	0.741047	0.824592	0.801555	0.762233	0.873269			<-0.90	0	0	0	0	0	0	0
3	0.864341	0.778072	0.796952	0.753972	0.748504	0.815284	0.767731			<-0.85	0	0	0	0	0	0	0
4	0.857489	0.810936	0.708099	0.888982	0.736514	0.731947	0.791503			<-0.80	0	0	0	0	0	0	0
5	0.85976	0.87483	0.812029	0.737811	0.753882	0.741372	0.874834			<-0.75	0	0	0	0	0	0	0
6	0.71092	0.817818	0.854499	0.782145	0.829826	0.803233	0.839559			<-0.70	0	0	0	0	0	0	0
7	0.764779	0.732766	0.726414	0.832028	0.842286	0.770863	0.826321			<-0.65	0	0	0	0	0	0	0
8	0.81355	0.779632	0.767136	0.757521	0.76515	0.830728	0.813987			<-0.60	0	0	0	0	0	0	0
9	0.838849	0.783631	0.718381	0.845985	0.879706	0.851968	0.758063			<-0.55	0	0	0	0	0	0	0
10	0.869548	0.779676	0.72079	0.778671	0.772582	0.837921	0.761233			<-0.50	0	0	0	0	0	0	0
11	0.787189	0.804833	0.789225	0.908338	0.864694	0.887037	0.798707			<-0.45	0	0	0	0	0	0	0
12	0.772147	0.784461	0.94664	0.876877	0.853917	0.770617	0.762344			<-0.40	0	0	0	0	0	0	0
13	0.830034	0.866116	0.84295	0.829661	0.870131	0.784438	0.77388			<-0.35	0	0	0	0	0	0	0
14	0.666926	0.747515	0.826344	0.826827	0.717646	0.771467	0.737049			<-0.30	0	0	0	0	0	0	0
15	0.732403	0.838418	0.79999	0.772485	0.803538	0.730823	0.880785			<-0.25	0	0	0	0	0	0	0
16	0.803055	0.773664	0.837037	0.89355	0.729769	0.888496	0.832847			<-0.20	0	0	0	0	0	0	0
17	0.779815	0.813545	0.789463	0.810357	0.849534	0.773584	0.861962			<-0.15	0	0	0	0	0	0	0
18	0.849649	0.761823	0.835449	0.752791	0.837654	0.859924	0.758409			<-0.10	0	0	0	0	0	0	0
19	0.777927	0.617266	0.838411	0.812964	0.739784	0.79228	0.886166			<-0.05	0	0	0	0	0	0	0
20	0.742566	0.733196	0.848321	0.876237	0.797698	0.771124	0.781626			<0.00	0	0	0	0	0	0	0
21	0.812337	0.841435	0.877509	0.764322	0.785286	0.770363	0.711097			>0.00	0	0	0	0	0	0	0
22	0.884362	0.810195	0.737826	0.773975	0.849254	0.821397	0.756512			>0.05	0	0	0	0	0	0	0
23	0.933179	0.773181	0.827339	0.775004	0.872766	0.87914	0.829725			>0.10	0	0	0	0	0	0	0
24	0.8767	0.782861	0.736206	0.749468	0.806314	0.786486	0.792246			>0.15	0	0	0	0	0	0	0
25	0.70905	0.797763	0.76508	0.88993	0.797995	0.817319	0.750357			>0.20	0	0	0	0	0	0	0
26	0.757332	0.808234	0.74043	0.798248	0.831676	0.86542	0.841818			>0.25	0	0	0	0	0	0	0
27	0.823946	0.829464	0.85252	0.816919	0.846762	0.73041	0.838745			>0.30	0	0	0	0	0	0	0
28	0.769876	0.81376	0.842349	0.769603	0.770813	0.760418	0.833858			>0.35	0	0	0	0	0	0	0
29	0.846866	0.746621	0.757982	0.826996	0.89624	0.834211	0.690158			>0.40	0	0	0	0	0	0	0
30	0.733524	0.767388	0.794129	0.880874	0.840629	0.805764	0.839478			>0.45	0	0	0	0	0	0	0
31	0.859148	0.879576	0.769638	0.813624	0.84147	0.723083	0.829125			>0.50	0	0	2	0	0	0	0
32	0.824782	0.830355	0.854941	0.931053	0.837092	0.853262	0.729622			>0.55	2	15	18	7	8	4	9
33	0.853429	0.837607	0.851761	0.81396	0.8266	0.852655	0.854887			>0.60	12	144	105	83	66	66	90
34	0.798176	0.887171	0.828759	0.803057	0.873053	0.860528	0.844717			>0.65	220	598	550	406	338	318	365
35	0.75428	0.810515	0.761511	0.767733	0.854237	0.853539	0.7623			>0.70	1080	1697	1547	1303	1232	1255	1312
36	0.838176	0.77788	0.792157	0.846887	0.79916	0.858342	0.727966			>0.75	2990	2848	2847	2833	2686	2858	2854
37	0.860197	0.834066	0.735416	0.727831	0.767409	0.768304	0.859984			>0.80	3829	3091	3157	3373	3507	3464	3423
38	0.833397	0.777987	0.862221	0.792697	0.833644	0.872637	0.750382			>0.85	1712	1479	1599	1791	1925	1795	1738
39	0.802153	0.722692	0.836557	0.849423	0.749381	0.733219	0.857347			>0.90	154	128	175	204	237	239	206
40	0.851308	0.724914	0.752418	0.778059	0.85111	0.902576	0.736933			>0.95	1	0	0	0	1	1	3
41	0.889693	0.814033	0.724059	0.871493	0.876784	0.86013	0.851169
42	0.744944	0.797928	0.798698	0.752586	0.79106	0.794793	0.830791
43	0.830717	0.860224	0.803387	0.735491	0.830439	0.831789	0.858147
44	0.809134	0.719006	0.818325	0.786305	0.819121	0.803241	0.781712
45	0.822107	0.806125	0.793605	0.821919	0.8622	0.812809	0.791631
46	0.820936	0.729285	0.750124	0.767877	0.741292	0.881728	0.716651
47	0.776369	0.794049	0.803175	0.78334	0.799151	0.815428	0.806999
48	0.811832	0.777059	0.80903	0.58228	0.679572	0.768561	0.758088
49	0.798494	0.749986	0.771448	0.846971	0.767727	0.806396	0.886095
50	0.865565	0.85925	0.745707	0.800138	0.767698	0.81429	0.852962
51	0.843669	0.722485	0.784707	0.774373	0.836721	0.824385	0.729872
52	0.837319	0.781821	0.753753	0.908333	0.779714	0.815258	0.777378
53	0.77173	0.821358	0.740433	0.695651	0.799634	0.768506	0.828108
54	0.80873	0.79223	0.864214	0.817194	0.784862	0.766253	0.788987
55	0.829668	0.764215	0.790028	0.786263	0.899669	0.816828	0.725843
56	0.830936	0.906122	0.787002	0.82863	0.861395	0.818133	0.843907
57	0.728601	0.76368	0.781195	0.804279	0.77785	0.76404	0.763451
58	0.82948	0.860481	0.767278	0.894766	0.78968	0.782252	0.802574
59	0.842795	0.838444	0.742873	0.91456	0.76536	0.7439	0.745518
60	0.690383	0.862925	0.788292	0.786898	0.82009	0.863799	0.812862
61	0.798876	0.845753	0.82286	0.869605	0.87364	0.827246	0.780108
62	0.73153	0.665896	0.866432	0.821789	0.834954	0.841226	0.848959
63	0.772182	0.867575	0.693353	0.780658	0.845767	0.804371	0.81603
64	0.798476	0.765755	0.785018	0.806736	0.849628	0.761283	0.74672
65	0.809865	0.674151	0.769427	0.773994	0.777609	0.88335	0.84353
66	0.795424	0.737886	0.827071	0.752595	0.758283	0.802617	0.814239
67	0.815544	0.751306	0.774029	0.804084	0.61759	0.763405	0.905649
68	0.738051	0.819346	0.796077	0.852785	0.796989	0.891927	0.850458
69	0.886553	0.787743	0.735099	0.823079	0.724244	0.818034	0.732743
70	0.748842	0.859911	0.781746	0.805475	0.800468	0.698967	0.755931
71	0.717798	0.782596	0.836951	0.758556	0.839718	0.734824	0.843584
72	0.79978	0.811635	0.805907	0.827252	0.756934	0.739695	0.704624
73	0.735022	0.747812	0.829961	0.778497	0.859878	0.786873	0.755519
74	0.813136	0.856681	0.789683	0.760428	0.766814	0.870066	0.7303
75	0.856373	0.719577	0.742726	0.809994	0.821459	0.818583	0.684272
76	0.832898	0.890222	0.837979	0.819198	0.851113	0.777032	0.812051
77	0.841497	0.830483	0.760195	0.776767	0.862684	0.839283	0.800225
78	0.751665	0.728131	0.856246	0.768375	0.824817	0.826195	0.82349
79	0.812393	0.827523	0.801277	0.753996	0.878507	0.833233	0.720109
80	0.764315	0.79339	0.805253	0.794949	0.881588	0.790721	0.873176
81	0.846836	0.81127	0.744666	0.746637	0.774626	0.825457	0.768807
82	0.681242	0.866641	0.754109	0.739813	0.811597	0.823188	0.790001
83	0.808146	0.835418	0.841648	0.812215	0.807667	0.751829	0.851785
84	0.751467	0.828705	0.821728	0.873494	0.867663	0.840745	0.841706
85	0.805948	0.849821	0.804493	0.689887	0.835198	0.873601	0.889798
86	0.847927	0.823242	0.760165	0.88143	0.817177	0.720101	0.761906
87	0.773481	0.808667	0.784782	0.773884	0.780618	0.864332	0.822784
88	0.846273	0.736769	0.828061	0.749183	0.817874	0.780962	0.761728
89	0.831017	0.780224	0.796842	0.73143	0.812615	0.870537	0.769678
90	0.772678	0.70667	0.787647	0.78592	0.824229	0.850207	0.772905
91	0.787115	0.800342	0.838158	0.757931	0.814882	0.874862	0.737917
92	0.706136	0.744361	0.808691	0.770069	0.719823	0.801042	0.809079
93	0.905408	0.809089	0.788875	0.664182	0.76705	0.819423	0.776204
94	0.788857	0.921303	0.743405	0.788409	0.813463	0.789658	0.75665
95	0.743891	0.815885	0.843756	0.870201	0.831488	0.846938	0.780267
96	0.828256	0.740409	0.81589	0.665332	0.836621	0.706622	0.825781
97	0.784779	0.852814	0.852818	0.698959	0.804241	0.825304	0.852714
98	0.785525	0.84971	0.805771	0.858472	0.72964	0.805897	0.795952
99	0.759431	0.695974	0.875942	0.808799	0.830292	0.694055	0.739339
100	0.739382	0.761439	0.882466	0.843895	0.849064	0.833994	0.792392
101	0.76829	0.796234	0.78086	0.83417	0.868353	0.767921	0.852555
102	0.847386	0.694877	0.840797	0.808085	0.837372	0.808204	0.813444
103	0.89519	0.87589	0.882094	0.824631	0.825254	0.778676	0.841136
104	0.851396	0.70224	0.821313	0.787493	0.794726	0.772556	0.720401
105	0.737891	0.842192	0.815421	0.782127	0.840252	0.75708	0.727822
106	0.834371	0.77556	0.771609	0.861983	0.797072	0.881972	0.808472
107	0.750554	0.871043	0.799564	0.793981	0.790619	0.854913	0.799669
108	0.752684	0.887777	0.737	0.718601	0.742437	0.82984	0.842203
109	0.768869	0.774179	0.727421	0.815254	0.779559	0.758355	0.813257
110	0.845585	0.796252	0.900292	0.782134	0.909451	0.817139	0.846508
111	0.8204	0.769053	0.787727	0.832904	0.808756	0.773175	0.865179
112	0.861802	0.746472	0.761674	0.795177	0.783648	0.803319	0.85765
113	0.747107	0.796615	0.786988	0.759493	0.821645	0.863705	0.765987
114	0.836876	0.587967	0.786042	0.811482	0.857959	0.86011	0.862526
115	0.827066	0.707803	0.857945	0.794468	0.828773	0.845415	0.774841
116	0.83078	0.863968	0.802131	0.788937	0.787622	0.714192	0.860002
117	0.863402	0.786459	0.814356	0.759903	0.761976	0.801324	0.736431
118	0.845679	0.760883	0.723124	0.757983	0.78207	0.903799	0.77912
119	0.783633	0.835931	0.745747	0.770635	0.849936	0.790897	0.788816
120	0.751375	0.709063	0.772989	0.805156	0.851206	0.776974	0.759197
121	0.77452	0.839814	0.804769	0.8074	0.817312	0.879416	0.825992
122	0.783531	0.755638	0.846384	0.832648	0.766823	0.91475	0.892831
123	0.779362	0.779695	0.887837	0.825321	0.859872	0.819796	0.771042
124	0.865883	0.773715	0.753	0.828413	0.836414	0.829745	0.72972
125	0.809704	0.839107	0.847903	0.836761	0.923447	0.810979	0.884254
126	0.783411	0.664365	0.842699	0.808196	0.792955	0.803248	0.785537
127	0.786409	0.740624	0.843526	0.822265	0.797607	0.806052	0.761192
128	0.867047	0.798844	0.741473	0.82086	0.697958	0.878502	0.807642
129	0.821104	0.73999	0.845968	0.86991	0.886059	0.869223	0.839266
130	0.677318	0.779348	0.826569	0.767058	0.799523	0.855655	0.805098
131	0.844268	0.719846	0.84551	0.784116	0.78341	0.709065	0.85422
132	0.795189	0.673041	0.777808	0.751498	0.824475	0.786346	0.860396
133	0.747406	0.750765	0.820926	0.790053	0.780066	0.76535	0.794628
134	0.836016	0.755404	0.82718	0.825031	0.862301	0.786718	0.875859
135	0.818452	0.862226	0.754321	0.695454	0.88233	0.859731	0.874355
136	0.845306	0.781908	0.801909	0.739187	0.82816	0.724915	0.825335
137	0.80361	0.831437	0.839772	0.771743	0.83135	0.852444	0.882742
138	0.816085	0.773177	0.832309	0.850335	0.799003	0.689711	0.823829
139	0.8459	0.673613	0.845384	0.744779	0.684763	0.802774	0.756751
140	0.858722	0.741733	0.857845	0.853998	0.656921	0.759269	0.823663
141	0.80581	0.76321	0.743015	0.791425	0.778337	0.832017	0.813721
142	0.832234	0.72003	0.825756	0.754477	0.794947	0.778649	0.787131
143	0.787182	0.806062	0.856615	0.84112	0.84345	0.800601	0.826646
144	0.791695	0.775647	0.653256	0.733019	0.879714	0.857221	0.824505
145	0.88321	0.742965	0.803463	0.724363	0.820394	0.781537	0.822005
146	0.832305	0.691416	0.771465	0.829313	0.858176	0.788765	0.869991
147	0.835824	0.842438	0.840003	0.848088	0.905793	0.679285	0.798685
148	0.846962	0.661823	0.820164	0.866103	0.707543	0.911287	0.867057
149	0.839751	0.810599	0.810419	0.833886	0.754774	0.866623	0.672307
150	0.724058	0.779468	0.850285	0.757401	0.868536	0.794426	0.751597
151	0.758858	0.775789	0.894332	0.922565	0.816636	0.795061	0.827458
152	0.741557	0.781416	0.813453	0.867721	0.794117	0.870795	0.745366
153	0.77737	0.754739	0.872197	0.749722	0.867839	0.833077	0.831299
154	0.795377	0.809604	0.69918	0.844426	0.772203	0.807772	0.809886
155	0.766394	0.855191	0.826694	0.795716	0.844618	0.756184	0.789162
156	0.799913	0.809919	0.887458	0.716469	0.836438	0.916872	0.791769
157	0.846513	0.625919	0.854928	0.704997	0.76537	0.847846	0.676083
158	0.835863	0.827279	0.830021	0.802018	0.684377	0.755523	0.824387
159	0.793273	0.873574	0.808293	0.797439	0.759846	0.880059	0.884925
160	0.877122	0.868796	0.815605	0.835855	0.829552	0.851203	0.73149
161	0.872318	0.773317	0.816763	0.814227	0.764128	0.780888	0.77866
162	0.720183	0.726323	0.863396	0.795371	0.823218	0.794087	0.865112
163	0.807014	0.701546	0.898063	0.767683	0.849919	0.830695	0.75963
164	0.746501	0.847244	0.805941	0.852545	0.872844	0.674084	0.684025
165	0.765448	0.848738	0.876899	0.796632	0.788064	0.750554	0.851468
166	0.786977	0.762975	0.785035	0.763298	0.80377	0.884719	0.882241
167	0.829019	0.746279	0.775445	0.763691	0.875442	0.731905	0.856448
168	0.7799	0.879611	0.769499	0.832147	0.798569	0.808619	0.766263
169	0.833995	0.812875	0.866485	0.836546	0.774552	0.845847	0.742646
170	0.910397	0.755821	0.721376	0.760278	0.816607	0.861643	0.701683
171	0.823497	0.772289	0.808844	0.823496	0.834683	0.78999	0.81098
172	0.795619	0.817389	0.727249	0.738986	0.687737	0.735676	0.774474
173	0.854872	0.795829	0.728554	0.769103	0.72638	0.841101	0.895189
174	0.80895	0.846323	0.86639	0.803869	0.707788	0.869596	0.795262
175	0.878967	0.808409	0.857475	0.788696	0.790498	0.828063	0.763177
176	0.67872	0.888825	0.807732	0.757669	0.835984	0.799319	0.800799
177	0.875349	0.699013	0.795396	0.877583	0.757749	0.883882	0.75177
178	0.82454	0.778765	0.88733	0.734745	0.866518	0.832905	0.850803
179	0.824113	0.648871	0.755199	0.835491	0.853983	0.818009	0.832875
180	0.780194	0.787901	0.811659	0.792102	0.738088	0.766669	0.721472
181	0.756305	0.827491	0.717965	0.687441	0.826286	0.836412	0.731074
182	0.884542	0.727944	0.820823	0.780845	0.723728	0.842905	0.821301
183	0.900009	0.641344	0.812433	0.897885	0.830003	0.840717	0.790315
184	0.86869	0.713158	0.778573	0.871577	0.775425	0.811206	0.75248
185	0.836004	0.704566	0.699011	0.804939	0.816554	0.879494	0.807513
186	0.777746	0.701873	0.825012	0.810258	0.752949	0.748671	0.813406
187	0.761219	0.734762	0.837187	0.813339	0.764627	0.830638	0.8711
188	0.840455	0.855623	0.902375	0.768572	0.790628	0.80907	0.766848
189	0.829137	0.768258	0.74655	0.791215	0.74158	0.791378	0.746638
190	0.769455	0.869426	0.804075	0.858761	0.832845	0.811108	0.754352
191	0.750424	0.688816	0.851831	0.851145	0.808234	0.797005	0.779607
192	0.76201	0.879628	0.75587	0.781561	0.721492	0.799724	0.890067
193	0.706202	0.717359	0.802088	0.88415	0.806901	0.817944	0.793892
194	0.833946	0.840274	0.805482	0.865055	0.851223	0.700458	0.813285
195	0.753026	0.816381	0.902043	0.859337	0.806103	0.886072	0.824271
196	0.808628	0.77192	0.849675	0.749437	0.850767	0.836901	0.807424
197	0.764939	0.824137	0.78653	0.754098	0.758399	0.772126	0.782768
198	0.758732	0.758548	0.729306	0.870331	0.810268	0.820068	0.809234
199	0.7876	0.84173	0.814005	0.858013	0.848472	0.892355	0.765537
200	0.816617	0.718978	0.78255	0.895312	0.836257	0.60364	0.799092
201	0.746075	0.780621	0.743376	0.767644	0.865765	0.764759	0.778188
202	0.831579	0.832383	0.791823	0.857429	0.830399	0.890091	0.727224
203	0.812552	0.937603	0.764589	0.838993	0.67353	0.824055	0.869802
204	0.842926	0.864872	0.751575	0.794326	0.928316	0.785274	0.80543
205	0.821488	0.835182	0.823753	0.753519	0.665685	0.802217	0.786853
206	0.814132	0.879265	0.715534	0.723725	0.824114	0.837483	0.914665
207	0.787336	0.695574	0.804102	0.821931	0.845312	0.746595	0.848939
208	0.858025	0.780231	0.886939	0.853465	0.688097	0.842003	0.739086
209	0.854477	0.808332	0.728014	0.841956	0.882572	0.725107	0.826903
210	0.798535	0.851624	0.845832	0.755153	0.746377	0.818435	0.746807
211	0.820058	0.812306	0.857608	0.892979	0.758026	0.895452	0.797054
212	0.858625	0.743376	0.81878	0.861541	0.882998	0.776388	0.815703
213	0.837245	0.829038	0.690175	0.853191	0.776195	0.848296	0.769709
214	0.811168	0.779371	0.80036	0.695636	0.766669	0.78869	0.622835
215	0.78025	0.842891	0.744023	0.726722	0.8484	0.802258	0.749502
216	0.741149	0.816835	0.877373	0.856267	0.826716	0.816735	0.856879
217	0.774728	0.810626	0.871997	0.84697	0.698765	0.659575	0.801773
218	0.841508	0.772324	0.853283	0.77505	0.797634	0.808758	0.804396
219	0.850155	0.704453	0.702551	0.797566	0.81399	0.760995	0.869202
220	0.835901	0.733387	0.788619	0.790318	0.733867	0.876137	0.800257
221	0.830513	0.777713	0.661743	0.788639	0.856053	0.897743	0.772221
222	0.908058	0.804596	0.801551	0.791842	0.827309	0.846293	0.780722
223	0.871279	0.743143	0.859141	0.807705	0.656958	0.752365	0.863832
224	0.755613	0.823844	0.853237	0.740299	0.748466	0.809422	0.776085
225	0.820251	0.822201	0.853037	0.793438	0.750435	0.831817	0.775346
226	0.899548	0.80103	0.764051	0.845095	0.821806	0.802387	0.772651
227	0.905025	0.849242	0.714531	0.708028	0.853794	0.832775	0.780373
228	0.837208	0.765802	0.825216	0.871097	0.797279	0.735628	0.843627
229	0.770498	0.686223	0.780409	0.809594	0.824954	0.820427	0.878815
230	0.813959	0.824053	0.746384	0.880823	0.811701	0.800879	0.799358
231	0.779959	0.7425	0.797256	0.843318	0.787704	0.71875	0.759256
232	0.863676	0.810891	0.762083	0.844209	0.859338	0.805408	0.719337
233	0.817642	0.772716	0.775259	0.798252	0.868402	0.848268	0.857997
234	0.831421	0.74228	0.882501	0.681043	0.763165	0.861982	0.855991
235	0.851292	0.754435	0.829429	0.881757	0.838473	0.775004	0.810537
236	0.848671	0.784814	0.717432	0.836024	0.700182	0.777405	0.756037
237	0.897948	0.802552	0.77566	0.791414	0.876824	0.805056	0.822791
238	0.739935	0.657416	0.846669	0.894677	0.861398	0.850138	0.874518
239	0.795036	0.815684	0.733635	0.797716	0.88697	0.911697	0.800354
240	0.816166	0.830481	0.811053	0.747735	0.82945	0.712208	0.836582
241	0.762207	0.857823	0.736746	0.799848	0.851518	0.898062	0.784533
242	0.867717	0.816988	0.698352	0.807632	0.871209	0.790018	0.737191
243	0.798371	0.789284	0.794915	0.794124	0.737851	0.8671	0.922748
244	0.859059	0.864873	0.787692	0.808508	0.830836	0.767249	0.833213
245	0.832258	0.787785	0.690085	0.72995	0.697366	0.849719	0.684148
246	0.777638	0.823502	0.81705	0.886053	0.793531	0.762283	0.818567
247	0.824502	0.79326	0.733415	0.827013	0.849247	0.862571	0.795822
248	0.752523	0.750698	0.891301	0.849947	0.839171	0.733002	0.772879
249	0.833101	0.83744	0.721864	0.770055	0.854206	0.790959	0.820301
250	0.759575	0.870652	0.734063	0.752563	0.809324	0.857617	0.79831
251	0.834817	0.776603	0.820249	0.801341	0.769862	0.864826	0.723144
252	0.853694	0.734402	0.763816	0.868076	0.848304	0.706631	0.754516
253	0.792424	0.791773	0.789656	0.643702	0.864293	0.811462	0.743517
254	0.869942	0.841733	0.823618	0.89818	0.826455	0.863322	0.710143
255	0.831839	0.779679	0.879798	0.793455	0.760102	0.793073	0.802261
256	0.822202	0.743953	0.763556	0.827426	0.766044	0.7927	0.81373
257	0.801921	0.843328	0.701135	0.78216	0.826969	0.831004	0.771208
258	0.715875	0.816049	0.69868	0.785282	0.743633	0.787048	0.744258
259	0.873567	0.762754	0.770735	0.874652	0.717217	0.763315	0.855913
260	0.841599	0.784632	0.815264	0.817074	0.796603	0.827391	0.885712
261	0.869617	0.777718	0.739815	0.815817	0.750955	0.840556	0.798835
262	0.80462	0.871588	0.75523	0.852659	0.774883	0.846682	0.825594
263	0.806571	0.788349	0.763962	0.787197	0.870995	0.790984	0.877442
264	0.838413	0.863392	0.699234	0.78195	0.839495	0.736213	0.832941
265	0.830308	0.758637	0.786998	0.847392	0.940705	0.740969	0.832422
266	0.762008	0.800446	0.815696	0.864871	0.866088	0.888693	0.834858
267	0.740468	0.894737	0.863612	0.762075	0.755619	0.908748	0.787592
268	0.858972	0.78559	0.810741	0.720258	0.793302	0.669188	0.789527
269	0.774288	0.870651	0.771857	0.836869	0.778748	0.891201	0.761867
270	0.750699	0.813561	0.83774	0.696629	0.778508	0.842686	0.798229
271	0.814362	0.795431	0.833952	0.651241	0.773107	0.793044	0.782228
272	0.859952	0.7571	0.710462	0.743102	0.833632	0.744835	0.72001
273	0.839506	0.757452	0.798177	0.801374	0.836605	0.788311	0.819612
274	0.726269	0.706667	0.761875	0.730506	0.825051	0.797462	0.843218
275	0.896339	0.714462	0.879871	0.835042	0.707758	0.817494	0.81243
276	0.851274	0.797397	0.768968	0.763577	0.886796	0.805601	0.767488
277	0.839755	0.850203	0.88605	0.710665	0.812781	0.888587	0.822862
278	0.78198	0.765205	0.713217	0.738746	0.701119	0.871083	0.85552
279	0.839697	0.845479	0.884799	0.840184	0.730292	0.805538	0.725742
280	0.871219	0.761911	0.846769	0.676328	0.837241	0.732578	0.773773
281	0.765991	0.814355	0.634712	0.832469	0.85579	0.723104	0.706033
282	0.869332	0.694079	0.843232	0.811946	0.824445	0.827361	0.807553
283	0.766296	0.873657	0.750572	0.83726	0.697927	0.845133	0.747476
284	0.850516	0.743574	0.846838	0.881118	0.795141	0.768843	0.794177
285	0.804388	0.738189	0.812951	0.766262	0.817292	0.801634	0.839345
286	0.862875	0.650019	0.867243	0.880881	0.760852	0.819325	0.902741
287	0.779103	0.855576	0.76169	0.868761	0.693701	0.848108	0.838275
288	0.845943	0.661061	0.811274	0.797985	0.835044	0.703071	0.81593
289	0.851996	0.714873	0.833379	0.781966	0.733737	0.793713	0.900904
290	0.889058	0.734256	0.762737	0.760003	0.775068	0.840134	0.873508
291	0.802795	0.775119	0.75374	0.748756	0.812045	0.827341	0.634957
292	0.824341	0.722498	0.843388	0.783965	0.757835	0.762817	0.837149
293	0.827623	0.734601	0.782497	0.777005	0.758251	0.769518	0.79746
294	0.842216	0.843661	0.762302	0.823256	0.845033	0.751984	0.822745
295	0.782454	0.767134	0.81197	0.770984	0.752952	0.707716	0.874248
296	0.772444	0.768815	0.80266	0.757732	0.832121	0.712796	0.861382
297	0.733773	0.778453	0.694392	0.901929	0.836008	0.828173	0.796587
298	0.854337	0.843126	0.695538	0.803184	0.710968	0.766095	0.784126
299	0.805586	0.795604	0.824736	0.768315	0.772243	0.628785	0.785568
300	0.772632	0.881475	0.732874	0.807957	0.85664	0.835678	0.774997
301	0.79374	0.83521	0.827391	0.782541	0.730828	0.783209	0.794946
302	0.845189	0.74652	0.801968	0.787117	0.846275	0.902335	0.724941
303	0.80171	0.681199	0.719218	0.88145	0.756159	0.844094	0.743521
304	0.817101	0.819066	0.774349	0.771336	0.699988	0.813904	0.845037
305	0.808732	0.869953	0.773164	0.771999	0.750335	0.78398	0.836805
306	0.834411	0.765059	0.734907	0.822843	0.801208	0.80179	0.780321
307	0.850614	0.676562	0.832396	0.779343	0.746168	0.91633	0.747677
308	0.686222	0.815127	0.900045	0.697945	0.811531	0.846882	0.838325
309	0.674778	0.836052	0.752919	0.885346	0.842969	0.721755	0.852008
310	0.847845	0.717506	0.748082	0.907981	0.820889	0.852861	0.853576
311	0.75397	0.697623	0.848561	0.702708	0.864446	0.77328	0.850752
312	0.768715	0.806624	0.700697	0.796457	0.758061	0.829366	0.783804
313	0.791443	0.864719	0.70538	0.752905	0.720245	0.803102	0.820278
314	0.798454	0.813673	0.802682	0.798226	0.791631	0.763459	0.815145
315	0.718568	0.837125	0.762204	0.753101	0.847301	0.914286	0.851632
316	0.81634	0.69655	0.83306	0.833124	0.890008	0.835897	0.810478
317	0.872246	0.771611	0.833076	0.760784	0.717395	0.745146	0.770263
318	0.861165	0.753614	0.735018	0.835248	0.8883	0.870417	0.814889
319	0.783445	0.843944	0.803914	0.814277	0.791314	0.776039	0.881538
320	0.843256	0.660138	0.780298	0.729458	0.80374	0.802286	0.888516
321	0.798373	0.661451	0.842478	0.8232	0.850179	0.852594	0.760788
322	0.786027	0.782558	0.839157	0.675173	0.797468	0.797929	0.803728
323	0.848441	0.758878	0.799906	0.852266	0.812378	0.717756	0.843793
324	0.76237	0.814528	0.775681	0.898039	0.841292	0.828788	0.782314
325	0.74935	0.798515	0.672266	0.815273	0.770745	0.886167	0.856103
326	0.808767	0.872548	0.769975	0.836418	0.924417	0.864905	0.686074
327	0.836416	0.856203	0.847678	0.820056	0.811121	0.839691	0.725977
328	0.727898	0.80733	0.728272	0.871827	0.816491	0.835718	0.886444
329	0.858717	0.887849	0.702396	0.814626	0.824884	0.766961	0.885241
330	0.828139	0.81156	0.775042	0.687024	0.750168	0.728021	0.760878
331	0.852251	0.801675	0.833222	0.735379	0.766174	0.801942	0.823556
332	0.884976	0.759243	0.747608	0.837894	0.765498	0.790757	0.834669
333	0.855268	0.851802	0.827252	0.675037	0.840873	0.88632	0.831002
334	0.771325	0.744672	0.800711	0.810128	0.840022	0.751034	0.749874
335	0.807266	0.804822	0.840665	0.863959	0.824189	0.701679	0.828814
336	0.806768	0.869407	0.831792	0.793063	0.777546	0.910401	0.875659
337	0.87215	0.857661	0.841184	0.803023	0.814466	0.832276	0.638628
338	0.833104	0.803166	0.866984	0.78437	0.902529	0.818616	0.883009
339	0.77307	0.756273	0.787698	0.799187	0.780614	0.780028	0.882095
340	0.747296	0.783515	0.795962	0.722654	0.766554	0.763556	0.796487
341	0.809337	0.717706	0.70503	0.806856	0.815368	0.795624	0.852818
342	0.712575	0.830595	0.779017	0.782756	0.77283	0.859793	0.745031
343	0.756221	0.81009	0.851369	0.891692	0.619616	0.716584	0.683958
344	0.825077	0.810705	0.854238	0.717424	0.777209	0.706144	0.815935
345	0.828952	0.822976	0.802939	0.829119	0.72079	0.829273	0.754259
346	0.678776	0.779389	0.760309	0.808178	0.758291	0.866435	0.879577
347	0.755275	0.819913	0.747501	0.856103	0.79572	0.816385	0.810216
348	0.735009	0.855611	0.822174	0.776772	0.781075	0.714743	0.837826
349	0.835493	0.846991	0.8591	0.806135	0.846383	0.860048	0.81172
350	0.820607	0.744736	0.670994	0.848103	0.812085	0.855909	0.848065
351	0.722967	0.712555	0.771134	0.760663	0.74265	0.744467	0.771725
352	0.794765	0.759947	0.72411	0.750799	0.797566	0.83378	0.789256
353	0.804514	0.860785	0.768603	0.837078	0.810782	0.852502	0.759995
354	0.808038	0.81493	0.816448	0.840951	0.801864	0.803401	0.645519
355	0.748701	0.692438	0.808357	0.784179	0.744663	0.744942	0.780768
356	0.780658	0.773658	0.761779	0.757788	0.67838	0.803582	0.7734
357	0.904076	0.753413	0.815308	0.812019	0.785615	0.807244	0.739946
358	0.799673	0.780224	0.815378	0.867758	0.845358	0.778695	0.851549
359	0.894307	0.719533	0.812646	0.784289	0.784204	0.904652	0.824109
360	0.823074	0.863944	0.80536	0.861586	0.825881	0.795478	0.807456
361	0.831189	0.830724	0.852849	0.871803	0.831101	0.796797	0.874454
362	0.835143	0.777549	0.817714	0.86142	0.818201	0.846598	0.797684
363	0.888566	0.839247	0.799107	0.893533	0.857902	0.812001	0.771019
364	0.766246	0.888154	0.833454	0.80232	0.746168	0.786834	0.894415
365	0.774471	0.792836	0.840378	0.646913	0.862623	0.834283	0.804084
366	0.72235	0.804097	0.71993	0.791142	0.871929	0.776431	0.792763
367	0.790255	0.888203	0.780676	0.725948	0.799145	0.831725	0.739601
368	0.770359	0.769971	0.820096	0.696658	0.727033	0.867354	0.82937
369	0.847457	0.666779	0.769806	0.732846	0.813576	0.725788	0.745341
370	0.841234	0.832887	0.734748	0.849879	0.805546	0.836276	0.826798
371	0.765147	0.768282	0.834539	0.885294	0.853773	0.898143	0.83578
372	0.881189	0.700862	0.868522	0.807555	0.835982	0.826311	0.794693
373	0.775458	0.853542	0.88139	0.88019	0.8477	0.892164	0.768754
374	0.726778	0.839779	0.853464	0.789324	0.866439	0.845895	0.818512
375	0.828754	0.753509	0.908086	0.837742	0.847209	0.748631	0.865901
376	0.796568	0.711755	0.748096	0.82877	0.726758	0.866574	0.866859
377	0.764997	0.796502	0.798389	0.739201	0.823744	0.838517	0.8685
378	0.731414	0.827255	0.823603	0.754086	0.710911	0.663629	0.84129
379	0.73043	0.815273	0.814961	0.801989	0.809726	0.815768	0.821139
380	0.777612	0.815354	0.758457	0.850631	0.842371	0.754855	0.840775
381	0.845554	0.667018	0.782365	0.870886	0.789755	0.824035	0.798426
382	0.847732	0.666949	0.824097	0.810121	0.748972	0.843335	0.798122
383	0.832457	0.809712	0.768751	0.816323	0.890957	0.756017	0.856469
384	0.889918	0.694236	0.862738	0.805756	0.747039	0.817837	0.864737
385	0.80881	0.807193	0.845744	0.848992	0.797986	0.817886	0.834171
386	0.784858	0.839587	0.791694	0.824762	0.742896	0.62799	0.799894
387	0.782957	0.777483	0.762944	0.73147	0.815416	0.878959	0.774236
388	0.752898	0.801002	0.745819	0.741879	0.843585	0.829998	0.839545
389	0.869302	0.77156	0.858148	0.70544	0.785023	0.686402	0.7433
390	0.805451	0.85163	0.732267	0.802545	0.842251	0.7778	0.805466
391	0.838632	0.75711	0.850887	0.705887	0.79875	0.861341	0.847916
392	0.832028	0.775501	0.842232	0.745595	0.701421	0.860017	0.838663
393	0.783853	0.772104	0.850376	0.774564	0.735852	0.755594	0.775563
394	0.747279	0.830561	0.740732	0.867258	0.816672	0.777017	0.758159
395	0.849965	0.783704	0.730307	0.819182	0.791628	0.706239	0.763502
396	0.787965	0.794914	0.811864	0.849631	0.831687	0.824577	0.74696
397	0.721227	0.757905	0.764949	0.781806	0.90955	0.770687	0.794964
398	0.859765	0.741087	0.83073	0.797341	0.835958	0.713076	0.68464
399	0.749109	0.89587	0.732687	0.865898	0.872865	0.836871	0.882584
400	0.660974	0.769024	0.769341	0.795174	0.819365	0.746583	0.877192
401	0.792581	0.865303	0.854303	0.684808	0.788361	0.911256	0.792059
402	0.794813	0.676276	0.822278	0.884298	0.813096	0.897052	0.868915
403	0.761654	0.911261	0.742704	0.808765	0.643284	0.8118	0.834978
404	0.849223	0.725745	0.748513	0.891904	0.808877	0.700684	0.812291
405	0.711096	0.768607	0.790686	0.856356	0.79347	0.834206	0.807517
406	0.809697	0.84877	0.7413	0.875565	0.775177	0.773873	0.733725
407	0.799191	0.832093	0.890029	0.783413	0.719346	0.878811	0.807866
408	0.762739	0.827786	0.67523	0.767125	0.809192	0.929705	0.886695
409	0.774902	0.822682	0.815553	0.738666	0.850156	0.80758	0.732657
410	0.840563	0.782552	0.85918	0.737022	0.80397	0.849495	0.736709
411	0.812561	0.811282	0.767405	0.811199	0.856402	0.773157	0.787143
412	0.832784	0.732676	0.779144	0.851147	0.802421	0.840763	0.823215
413	0.837647	0.786332	0.803117	0.768381	0.732558	0.791174	0.798296
414	0.74894	0.825847	0.790132	0.78396	0.837085	0.815014	0.792705
415	0.770334	0.765332	0.850976	0.773618	0.752245	0.808574	0.852451
416	0.876993	0.782293	0.816468	0.696346	0.801563	0.707054	0.859389
417	0.863008	0.764991	0.8072	0.830293	0.734317	0.819087	0.719516
418	0.81141	0.755302	0.724275	0.734935	0.722443	0.881176	0.850552
419	0.831273	0.764124	0.847939	0.775183	0.779616	0.76749	0.77979
420	0.795971	0.86307	0.816176	0.820255	0.751862	0.741598	0.881189
421	0.797627	0.745536	0.850213	0.842978	0.814696	0.746812	0.857507
422	0.836293	0.781687	0.653187	0.825663	0.873337	0.833402	0.870623
423	0.759664	0.741116	0.869073	0.760062	0.84999	0.753181	0.844199
424	0.801756	0.796157	0.875192	0.803422	0.788607	0.87849	0.866276
425	0.701639	0.6581	0.854365	0.803559	0.634953	0.829793	0.788247
426	0.738421	0.737939	0.768824	0.788808	0.851532	0.754139	0.810846
427	0.853862	0.777204	0.613405	0.860341	0.831024	0.85993	0.761774
428	0.811816	0.786885	0.804512	0.864515	0.822659	0.72669	0.79226
429	0.873236	0.763744	0.783141	0.838857	0.843558	0.768254	0.781656
430	0.866632	0.703467	0.712161	0.745854	0.847172	0.809982	0.804054
431	0.844731	0.862076	0.730562	0.88644	0.76475	0.788459	0.772531
432	0.79	0.787539	0.867723	0.739687	0.732934	0.872976	0.782385
433	0.869028	0.782835	0.780713	0.832808	0.727736	0.777245	0.858861
434	0.751929	0.695462	0.731153	0.778032	0.852506	0.844471	0.823249
435	0.799768	0.766404	0.850526	0.739104	0.807727	0.921129	0.816209
436	0.788791	0.806401	0.803377	0.810904	0.791883	0.747543	0.791704
437	0.862677	0.821458	0.845614	0.737367	0.774253	0.79158	0.814042
438	0.823077	0.740041	0.753485	0.913024	0.886168	0.852142	0.778377
439	0.822552	0.803601	0.826613	0.840273	0.781355	0.727217	0.745584
440	0.848116	0.742126	0.823609	0.794137	0.730534	0.872138	0.800499
441	0.840771	0.72346	0.793812	0.852324	0.871408	0.731727	0.682186
442	0.834665	0.72521	0.790962	0.867438	0.830552	0.858768	0.879844
443	0.773246	0.731253	0.811237	0.874653	0.789325	0.689501	0.778092
444	0.842331	0.817523	0.685465	0.825976	0.798413	0.752916	0.808884
445	0.79412	0.766958	0.836884	0.687792	0.758668	0.797899	0.82128
446	0.817043	0.861828	0.826117	0.799392	0.810026	0.838222	0.75855
447	0.726769	0.787689	0.781649	0.766497	0.857654	0.788398	0.81163
448	0.828187	0.801085	0.833567	0.787663	0.908373	0.85584	0.814955
449	0.871344	0.811779	0.735835	0.826841	0.846068	0.710396	0.773258
450	0.832794	0.807862	0.681446	0.83832	0.704259	0.841847	0.803264
451	0.724158	0.838472	0.850655	0.792999	0.735133	0.853101	0.850389
452	0.827083	0.785987	0.864231	0.816448	0.854271	0.836652	0.840533
453	0.84335	0.833427	0.833186	0.784481	0.809039	0.733861	0.873391
454	0.841014	0.800846	0.686104	0.82667	0.87823	0.843429	0.773613
455	0.794269	0.771687	0.706434	0.812258	0.778824	0.799396	0.790518
456	0.892826	0.733294	0.672024	0.866352	0.826426	0.782814	0.834092
457	0.877124	0.720826	0.783259	0.744349	0.783186	0.767733	0.744954
458	0.827766	0.739238	0.85045	0.833849	0.817785	0.77168	0.840142
459	0.84038	0.841914	0.841563	0.732191	0.691611	0.832772	0.821412
460	0.801335	0.755919	0.788228	0.907317	0.826017	0.763725	0.742984
461	0.756381	0.812602	0.747174	0.827882	0.78127	0.790281	0.864435
462	0.788915	0.686448	0.750514	0.713369	0.871189	0.799293	0.667575
463	0.830647	0.732079	0.671024	0.829755	0.853536	0.882315	0.837275
464	0.848414	0.781257	0.714709	0.86486	0.790476	0.72442	0.774588
465	0.817656	0.770305	0.795195	0.769564	0.742072	0.836161	0.81311
466	0.860663	0.660656	0.858015	0.736148	0.794722	0.809412	0.75551
467	0.876778	0.784887	0.685695	0.661077	0.80254	0.831146	0.862692
468	0.786768	0.76391	0.837764	0.9017	0.788688	0.793662	0.834076
469	0.727245	0.835194	0.701017	0.837613	0.823621	0.778327	0.862952
470	0.771778	0.860223	0.775151	0.832368	0.791584	0.876417	0.845679
471	0.833017	0.793233	0.849876	0.736274	0.773794	0.751706	0.87315
472	0.767137	0.801043	0.80887	0.806159	0.796878	0.754951	0.817629
473	0.826861	0.692094	0.661176	0.743008	0.850935	0.869701	0.843243
474	0.805752	0.720112	0.830097	0.792462	0.751789	0.661093	0.706265
475	0.865347	0.747865	0.832276	0.759482	0.865797	0.813463	0.825231
476	0.785663	0.839635	0.823176	0.764755	0.810851	0.743675	0.767641
477	0.758211	0.806837	0.852803	0.769789	0.605106	0.856832	0.799561
478	0.82635	0.631158	0.657162	0.842817	0.758676	0.784287	0.87206
479	0.846106	0.81226	0.721174	0.770464	0.875337	0.669652	0.805112
480	0.791514	0.870548	0.650515	0.787112	0.85385	0.702673	0.635175
481	0.849964	0.801116	0.877068	0.750447	0.818679	0.924128	0.88726
482	0.809385	0.823349	0.730888	0.768197	0.799327	0.815779	0.751343
483	0.798934	0.767842	0.711301	0.793515	0.813059	0.757441	0.775977
484	0.816842	0.772037	0.749269	0.858155	0.75316	0.790627	0.695946
485	0.844509	0.746169	0.767825	0.874199	0.804496	0.814041	0.804473
486	0.818373	0.844025	0.852507	0.796779	0.808807	0.838794	0.850924
487	0.806319	0.65437	0.696847	0.909454	0.891184	0.851045	0.746867
488	0.772929	0.760238	0.789452	0.846585	0.721344	0.801905	0.886801
489	0.87571	0.774027	0.833129	0.676514	0.863288	0.841727	0.825501
490	0.828789	0.801316	0.766589	0.832341	0.782802	0.726983	0.719541
491	0.731283	0.800502	0.851431	0.734558	0.868908	0.728544	0.799421
492	0.817662	0.803851	0.741331	0.862559	0.844454	0.903848	0.74491
493	0.793287	0.785807	0.784226	0.835968	0.864303	0.759237	0.869864
494	0.857787	0.799295	0.810885	0.797922	0.897479	0.829406	0.906001
495	0.68508	0.827782	0.763391	0.762066	0.786179	0.835742	0.776884
496	0.787821	0.828942	0.84947	0.780022	0.861519	0.859894	0.828037
497	0.838485	0.790044	0.809374	0.789666	0.842566	0.798147	0.841334
498	0.858781	0.797796	0.876332	0.796581	0.726926	0.773465	0.727363
499	0.836661	0.744201	0.819544	0.784481	0.789686	0.83407	0.709248
500	0.784919	0.768935	0.729144	0.827721	0.716345	0.817786	0.836696
501	0.823098	0.795603	0.816021	0.817513	0.822774	0.837313	0.675451
502	0.849815	0.836065	0.773668	0.752608	0.855717	0.766968	0.898565
503	0.777323	0.745471	0.854795	0.735698	0.762751	0.849283	0.880865
504	0.771951	0.769586	0.662955	0.86687	0.763473	0.856447	0.824994
505	0.768519	0.722971	0.850404	0.877854	0.807168	0.802759	0.870756
506	0.844659	0.801898	0.870973	0.739938	0.742436	0.62617	0.741004
507	0.803239	0.724803	0.750781	0.842888	0.754113	0.857423	0.744302
508	0.786852	0.847107	0.792514	0.795064	0.837347	0.74393	0.761301
509	0.767782	0.800185	0.813844	0.804532	0.835016	0.748275	0.848397
510	0.851868	0.752611	0.789135	0.798572	0.82552	0.792266	0.763916
511	0.801938	0.757572	0.802439	0.727667	0.781582	0.780199	0.849348
512	0.732927	0.798375	0.86046	0.845286	0.743086	0.815535	0.870569
513	0.809171	0.81063	0.817158	0.798604	0.828717	0.739773	0.743519
514	0.876949	0.824673	0.752378	0.815873	0.903867	0.826791	0.873917
515	0.778259	0.872987	0.865808	0.756132	0.733739	0.864678	0.898499
516	0.734404	0.853299	0.777108	0.873824	0.802107	0.799174	0.744975
517	0.838852	0.844763	0.883467	0.850413	0.852888	0.891633	0.820611
518	0.768109	0.641814	0.866313	0.833065	0.760148	0.707804	0.801093
519	0.788345	0.803665	0.544632	0.786865	0.8657	0.810402	0.843929
520	0.848751	0.860559	0.817893	0.810753	0.79331	0.784257	0.846011
521	0.766446	0.800755	0.742114	0.762436	0.819001	0.791108	0.831451
522	0.744465	0.787105	0.751468	0.734718	0.830485	0.754713	0.731445
523	0.808512	0.772802	0.912465	0.723239	0.749596	0.807256	0.764504
524	0.837903	0.846705	0.863648	0.751341	0.808323	0.731353	0.878594
525	0.756771	0.917831	0.830047	0.787979	0.835747	0.877103	0.736049
526	0.878028	0.767661	0.746469	0.711156	0.789823	0.782249	0.878715
527	0.818234	0.820986	0.795502	0.798919	0.823117	0.835175	0.807478
528	0.773001	0.865576	0.759347	0.816903	0.855247	0.80405	0.828778
529	0.758345	0.731204	0.821074	0.847738	0.870449	0.798812	0.728237
530	0.749224	0.777121	0.795311	0.76884	0.790063	0.853361	0.732589
531	0.833048	0.858267	0.785792	0.783917	0.774326	0.870669	0.78255
532	0.810723	0.79736	0.827431	0.831859	0.843972	0.861593	0.826284
533	0.82771	0.702564	0.743503	0.82861	0.783205	0.816592	0.852458
534	0.737809	0.795178	0.838492	0.780759	0.800746	0.757457	0.78203
535	0.833531	0.814588	0.798198	0.832159	0.782308	0.732221	0.773774
536	0.816449	0.782066	0.711875	0.86517	0.79297	0.76839	0.728484
537	0.871712	0.823725	0.804157	0.736239	0.840482	0.890494	0.828508
538	0.738989	0.886391	0.721949	0.80898	0.839192	0.819419	0.87875
539	0.81286	0.916393	0.829404	0.888389	0.777697	0.89443	0.780503
540	0.858487	0.767237	0.767787	0.763843	0.812748	0.816148	0.785792
541	0.853124	0.798919	0.775709	0.816813	0.844557	0.898973	0.645384
542	0.799772	0.870425	0.680209	0.81964	0.782452	0.882647	0.847697
543	0.837583	0.788247	0.67678	0.79711	0.872668	0.811388	0.808365
544	0.748358	0.820707	0.777077	0.63708	0.774403	0.78059	0.69688
545	0.835	0.748688	0.758313	0.814227	0.714228	0.824975	0.768971
546	0.862759	0.795524	0.882578	0.691954	0.784463	0.860783	0.86914
547	0.841935	0.861354	0.78173	0.852292	0.822694	0.920393	0.87169
548	0.821514	0.84674	0.783967	0.732965	0.875858	0.782184	0.675889
549	0.81075	0.809465	0.708434	0.816113	0.723393	0.833164	0.79427
550	0.788472	0.774416	0.72772	0.896877	0.748051	0.865555	0.747494
551	0.836531	0.834481	0.863773	0.828001	0.902973	0.785942	0.847223
552	0.894413	0.789708	0.814011	0.860894	0.807062	0.84779	0.758226
553	0.805976	0.866062	0.850036	0.803597	0.821035	0.901835	0.858511
554	0.82548	0.689973	0.832519	0.836725	0.876655	0.759983	0.768453
555	0.8971	0.806738	0.719673	0.723519	0.85377	0.853259	0.818819
556	0.807084	0.836163	0.804826	0.741654	0.675459	0.795242	0.682008
557	0.809232	0.746626	0.690439	0.844393	0.761534	0.813079	0.784656
558	0.863733	0.805275	0.857018	0.826716	0.758542	0.887441	0.772984
559	0.780166	0.868892	0.742995	0.735771	0.841503	0.806436	0.799917
560	0.801052	0.856147	0.819852	0.878041	0.897697	0.676101	0.864594
561	0.795378	0.780105	0.778149	0.872138	0.78484	0.746718	0.905785
562	0.67984	0.656596	0.765611	0.867692	0.855238	0.897262	0.866788
563	0.788177	0.810894	0.853936	0.85248	0.744236	0.716107	0.763336
564	0.823694	0.754764	0.729099	0.778573	0.826378	0.764733	0.883793
565	0.799814	0.841973	0.881428	0.822997	0.655267	0.874109	0.748786
566	0.838438	0.849959	0.747092	0.736769	0.817594	0.858656	0.78008
567	0.844084	0.744474	0.798857	0.844179	0.838975	0.792912	0.762097
568	0.829857	0.700163	0.827067	0.811734	0.81627	0.811763	0.790836
569	0.762238	0.755933	0.722759	0.759904	0.762255	0.824787	0.822897
570	0.761946	0.792432	0.817422	0.904761	0.720607	0.807193	0.785177
571	0.866322	0.765399	0.885665	0.774959	0.685765	0.637047	0.874545
572	0.842918	0.803611	0.739673	0.804428	0.815392	0.762334	0.852281
573	0.84953	0.828012	0.78638	0.748108	0.844702	0.813004	0.828375
574	0.828055	0.821871	0.836368	0.837077	0.712149	0.855412	0.80926
575	0.806854	0.871544	0.712305	0.805936	0.842328	0.863254	0.729893
576	0.836851	0.793695	0.774585	0.754313	0.71262	0.85703	0.806001
577	0.816349	0.817814	0.737121	0.891929	0.712766	0.853161	0.875782
578	0.845496	0.882477	0.788081	0.668106	0.806318	0.72765	0.7308
579	0.790597	0.828998	0.874908	0.873325	0.793249	0.801591	0.888037
580	0.868335	0.712298	0.862146	0.873358	0.746616	0.851382	0.839344
581	0.824214	0.716905	0.820694	0.694772	0.70889	0.917504	0.872093
582	0.858721	0.749917	0.741678	0.763787	0.850786	0.761904	0.865052
583	0.726461	0.778782	0.849635	0.773046	0.704779	0.859124	0.795604
584	0.801162	0.761131	0.677738	0.824611	0.832604	0.829691	0.735191
585	0.772437	0.848973	0.839103	0.725948	0.737134	0.784619	0.820487
586	0.705693	0.809584	0.722807	0.804764	0.692144	0.807151	0.833256
587	0.763767	0.71146	0.75381	0.866965	0.810733	0.746796	0.86203
588	0.77531	0.747893	0.813837	0.731383	0.758938	0.883236	0.779811
589	0.867439	0.845327	0.705446	0.706005	0.816056	0.80448	0.908919
590	0.860173	0.804843	0.735427	0.775557	0.892909	0.882326	0.760656
591	0.804235	0.85235	0.718664	0.836723	0.84205	0.826694	0.831224
592	0.854632	0.807246	0.738796	0.827165	0.817161	0.789637	0.828082
593	0.819686	0.824505	0.844236	0.784724	0.794034	0.857451	0.823262
594	0.818977	0.835074	0.82379	0.834708	0.867953	0.850426	0.830174
595	0.933501	0.792885	0.786026	0.819639	0.6888	0.75999	0.673109
596	0.83115	0.730744	0.864769	0.809038	0.893789	0.830268	0.738395
597	0.778065	0.831259	0.782038	0.73103	0.86477	0.783966	0.799124
598	0.83787	0.90217	0.88447	0.85117	0.922452	0.837345	0.865179
599	0.881076	0.752462	0.81314	0.875251	0.696938	0.839184	0.846319
600	0.81766	0.745029	0.802621	0.767294	0.904564	0.843299	0.802784
601	0.802492	0.681502	0.67664	0.81347	0.807968	0.817968	0.758842
602	0.861736	0.739721	0.865115	0.861302	0.724757	0.816365	0.757302
603	0.718999	0.780966	0.71766	0.808524	0.835714	0.768355	0.782049
604	0.822713	0.807109	0.800368	0.809568	0.72268	0.818921	0.790882
605	0.821642	0.765864	0.900891	0.784467	0.854757	0.786715	0.783943
606	0.868786	0.812871	0.819778	0.862311	0.700935	0.826784	0.761965
607	0.841476	0.729692	0.885775	0.790342	0.694644	0.761519	0.832703
608	0.795727	0.857927	0.775534	0.871277	0.836186	0.78903	0.891076
609	0.795676	0.778698	0.844789	0.851667	0.898586	0.729897	0.816923
610	0.790426	0.770425	0.798183	0.777717	0.868318	0.834957	0.850562
611	0.794319	0.769487	0.855655	0.786949	0.794707	0.914485	0.852488
612	0.848508	0.783845	0.76874	0.865121	0.850862	0.748202	0.793833
613	0.838807	0.862109	0.889483	0.837814	0.822829	0.825891	0.779713
614	0.834659	0.761767	0.83793	0.838499	0.842321	0.773668	0.851819
615	0.769908	0.819009	0.816284	0.841619	0.785553	0.836452	0.867606
616	0.85048	0.861898	0.873161	0.840001	0.781126	0.647859	0.849428
617	0.851395	0.820593	0.88715	0.806023	0.880968	0.823988	0.799352
618	0.750234	0.737846	0.87031	0.800789	0.8646	0.886461	0.756817
619	0.691273	0.739671	0.845229	0.819516	0.818701	0.858992	0.668413
620	0.847859	0.820379	0.785093	0.894295	0.893388	0.824144	0.826912
621	0.851743	0.755842	0.88051	0.833182	0.746833	0.841105	0.838285
622	0.858615	0.721184	0.754383	0.864775	0.723352	0.876905	0.797582
623	0.810624	0.882084	0.766716	0.866219	0.674129	0.790566	0.85766
624	0.8092	0.837389	0.840502	0.787493	0.865689	0.828438	0.749499
625	0.812088	0.824134	0.733515	0.796703	0.811381	0.811707	0.679861
626	0.873299	0.721049	0.725595	0.810803	0.762644	0.808452	0.887168
627	0.837067	0.78321	0.835158	0.743778	0.860552	0.702146	0.877165
628	0.83327	0.805725	0.746404	0.802086	0.685003	0.889171	0.759562
629	0.853345	0.705443	0.75663	0.789451	0.643339	0.759311	0.702567
630	0.803801	0.781218	0.846363	0.833482	0.810205	0.66355	0.750131
631	0.817506	0.812907	0.766292	0.852264	0.792966	0.745439	0.831625
632	0.816083	0.829487	0.82119	0.755188	0.793633	0.838169	0.796712
633	0.824422	0.692442	0.787743	0.852729	0.893543	0.858951	0.805173
634	0.859138	0.823926	0.815742	0.804748	0.767367	0.818624	0.789271
635	0.726467	0.764959	0.703501	0.815446	0.773873	0.837476	0.798956
636	0.755725	0.842362	0.892358	0.767384	0.807491	0.825796	0.854537
637	0.75318	0.828585	0.791453	0.854626	0.817926	0.745902	0.849663
638	0.768704	0.766881	0.854508	0.727921	0.824417	0.760991	0.778321
639	0.789665	0.745528	0.887355	0.853121	0.770016	0.792225	0.799703
640	0.777163	0.795993	0.760226	0.813619	0.654095	0.839456	0.83623
641	0.794001	0.767366	0.836572	0.82551	0.833175	0.794352	0.828446
642	0.841015	0.746771	0.71123	0.827737	0.746065	0.830633	0.657104
643	0.815025	0.773634	0.850873	0.809688	0.814936	0.875247	0.791436
644	0.746649	0.873797	0.755176	0.849911	0.740191	0.771592	0.776708
645	0.817213	0.737949	0.79968	0.832811	0.772201	0.784708	0.809063
646	0.763835	0.806854	0.847605	0.841502	0.836073	0.833182	0.887596
647	0.827949	0.924536	0.810641	0.804611	0.813635	0.74431	0.87065
648	0.870529	0.778933	0.832568	0.845696	0.791035	0.788959	0.877181
649	0.874581	0.742384	0.873594	0.777572	0.850699	0.89235	0.765816
650	0.863117	0.684001	0.726388	0.744276	0.817026	0.801815	0.761465
651	0.729052	0.819704	0.819156	0.823986	0.823263	0.887892	0.809103
652	0.856823	0.800565	0.73256	0.826176	0.718535	0.842217	0.886292
653	0.740734	0.721436	0.819533	0.742228	0.75202	0.851842	0.801275
654	0.767464	0.850626	0.854461	0.844631	0.798646	0.795404	0.871532
655	0.843244	0.726786	0.717452	0.791102	0.785748	0.774133	0.735686
656	0.740743	0.813723	0.70483	0.802583	0.777394	0.769162	0.873079
657	0.690654	0.819087	0.789405	0.735951	0.758387	0.80667	0.784859
658	0.71863	0.738172	0.83769	0.814531	0.831107	0.740767	0.777035
659	0.755028	0.85075	0.737912	0.819908	0.74754	0.829764	0.743666
660	0.810429	0.824074	0.824861	0.831053	0.619351	0.781286	0.836573
661	0.767631	0.692447	0.803181	0.825865	0.736462	0.77557	0.772769
662	0.799388	0.836955	0.735202	0.658382	0.873923	0.827464	0.785387
663	0.823724	0.772395	0.802924	0.790897	0.683883	0.842951	0.852137
664	0.826543	0.679667	0.855165	0.846043	0.650965	0.81583	0.868117
665	0.859844	0.63769	0.804735	0.852651	0.798974	0.848093	0.740769
666	0.861123	0.764003	0.834126	0.873467	0.810722	0.79664	0.839478
667	0.770207	0.718202	0.78614	0.852113	0.843028	0.781022	0.737924
668	0.856166	0.803689	0.800731	0.828123	0.77659	0.727666	0.706193
669	0.754047	0.83662	0.814588	0.80193	0.894974	0.845774	0.839457
670	0.855295	0.824031	0.837102	0.834987	0.791193	0.730611	0.748305
671	0.839821	0.69417	0.763025	0.797951	0.836982	0.811763	0.852973
672	0.837306	0.808467	0.736154	0.797531	0.856111	0.719883	0.828989
673	0.779297	0.782283	0.88717	0.871229	0.730441	0.737676	0.759495
674	0.737303	0.733278	0.734044	0.779873	0.805768	0.752222	0.794855
675	0.650906	0.777685	0.759735	0.850744	0.835275	0.829421	0.844698
676	0.733139	0.788919	0.800623	0.859879	0.750325	0.826638	0.746848
677	0.900243	0.813003	0.750454	0.823498	0.842714	0.758186	0.878241
678	0.805474	0.866203	0.849754	0.806793	0.788083	0.842686	0.88577
679	0.769009	0.802325	0.849063	0.761536	0.840854	0.739107	0.850048
680	0.789917	0.718509	0.777291	0.802402	0.777264	0.808608	0.732032
681	0.810524	0.761937	0.898077	0.705651	0.815516	0.84565	0.740936
682	0.831362	0.835747	0.879284	0.846298	0.849049	0.745777	0.745357
683	0.847318	0.870793	0.79847	0.849023	0.887342	0.818498	0.695316
684	0.80661	0.885852	0.792986	0.88101	0.841413	0.660228	0.791369
685	0.710046	0.812845	0.847929	0.860342	0.894921	0.785133	0.761564
686	0.819557	0.697748	0.799463	0.795386	0.770424	0.767951	0.767884
687	0.795084	0.687168	0.808769	0.863137	0.758923	0.855797	0.816094
688	0.804642	0.773034	0.759975	0.800046	0.693685	0.733597	0.867154
689	0.765258	0.790552	0.791151	0.86563	0.863927	0.792151	0.789944
690	0.833317	0.760261	0.786705	0.839434	0.774158	0.812007	0.850075
691	0.750604	0.733569	0.854582	0.777424	0.75294	0.85663	0.873574
692	0.816456	0.767035	0.773493	0.780405	0.848271	0.848826	0.828414
693	0.825832	0.742861	0.733835	0.792868	0.799361	0.74206	0.884706
694	0.621519	0.825963	0.721032	0.757976	0.695011	0.825114	0.797924
695	0.774892	0.72726	0.841216	0.790863	0.857488	0.853743	0.801064
696	0.790147	0.903716	0.824057	0.790163	0.875468	0.853226	0.862939
697	0.822383	0.859633	0.811319	0.743836	0.798423	0.917115	0.767719
698	0.847885	0.785744	0.722672	0.789171	0.859953	0.754424	0.836452
699	0.75172	0.83091	0.765007	0.705352	0.839793	0.903298	0.906892
700	0.868297	0.825395	0.751759	0.830377	0.822834	0.811854	0.850242
701	0.781786	0.85859	0.778988	0.815291	0.821473	0.645942	0.899852
702	0.720936	0.850101	0.862743	0.629822	0.904987	0.860754	0.723718
703	0.780469	0.811173	0.866646	0.715835	0.883514	0.853619	0.85424
704	0.850832	0.787968	0.778586	0.689549	0.871482	0.820605	0.823776
705	0.840107	0.820868	0.761797	0.772601	0.855761	0.852652	0.914655
706	0.80907	0.843274	0.687955	0.762217	0.840746	0.876531	0.807884
707	0.768853	0.78542	0.726199	0.718797	0.876404	0.774227	0.895186
708	0.771563	0.810584	0.763097	0.677141	0.800106	0.779613	0.749238
709	0.795004	0.763434	0.791102	0.877153	0.856088	0.781805	0.818475
710	0.708087	0.836732	0.837365	0.836907	0.869281	0.929021	0.762504
711	0.86938	0.849433	0.793176	0.810705	0.713562	0.823304	0.70869
712	0.867529	0.85109	0.796884	0.828042	0.81564	0.762529	0.896739
713	0.784117	0.808285	0.733633	0.879172	0.791812	0.704558	0.610113
714	0.826834	0.745176	0.728507	0.82656	0.798692	0.745817	0.747393
715	0.835013	0.894316	0.779159	0.772333	0.77563	0.870494	0.762152
716	0.814757	0.722046	0.869928	0.861647	0.860388	0.794685	0.767915
717	0.836649	0.785016	0.828468	0.808102	0.815196	0.706048	0.769029
718	0.809943	0.82704	0.878175	0.854748	0.806395	0.864174	0.780365
719	0.908672	0.752722	0.846118	0.732012	0.830871	0.851558	0.869528
720	0.71645	0.797718	0.892457	0.769324	0.793175	0.883811	0.873984
721	0.730803	0.832717	0.80901	0.825069	0.797439	0.782521	0.832877
722	0.831768	0.838921	0.740854	0.78701	0.760885	0.851055	0.716245
723	0.748335	0.786447	0.764919	0.811866	0.838003	0.876653	0.783256
724	0.821204	0.833506	0.672604	0.774592	0.752309	0.816373	0.867897
725	0.834571	0.772668	0.805383	0.84037	0.764976	0.769294	0.725331
726	0.740927	0.871718	0.767613	0.774329	0.896686	0.643203	0.769945
727	0.816226	0.892263	0.936046	0.876914	0.814488	0.893175	0.881013
728	0.713614	0.86534	0.852574	0.741366	0.769767	0.751135	0.900097
729	0.83585	0.779425	0.829244	0.884149	0.835103	0.884003	0.862451
730	0.754605	0.826316	0.813505	0.824442	0.83508	0.855608	0.773141
731	0.800555	0.780068	0.803859	0.838944	0.778635	0.653257	0.788282
732	0.79612	0.844094	0.860848	0.893396	0.801652	0.873542	0.742862
733	0.827031	0.855836	0.820775	0.803188	0.85022	0.834913	0.767697
734	0.749074	0.899441	0.832698	0.900269	0.874373	0.849578	0.868035
735	0.710291	0.691412	0.771875	0.785921	0.872026	0.686187	0.85458
736	0.798421	0.753949	0.740827	0.774376	0.838111	0.794298	0.845646
737	0.813832	0.770748	0.704403	0.839072	0.794691	0.79182	0.819636
738	0.797144	0.732283	0.742246	0.751307	0.771783	0.836388	0.679935
739	0.811599	0.864718	0.695241	0.824547	0.715424	0.788709	0.861614
740	0.805715	0.767044	0.809469	0.8352	0.879726	0.860902	0.769583
741	0.860414	0.826671	0.746533	0.813117	0.830972	0.788301	0.818352
742	0.838816	0.797463	0.7464	0.814023	0.822995	0.780374	0.802471
743	0.822011	0.712192	0.718397	0.787749	0.740156	0.814377	0.772516
744	0.880952	0.812558	0.754532	0.869825	0.79203	0.741083	0.814409
745	0.758404	0.778622	0.783263	0.802382	0.728342	0.818429	0.863761
746	0.814169	0.818686	0.886222	0.653859	0.817216	0.710917	0.726317
747	0.791476	0.794614	0.770237	0.715672	0.785402	0.878249	0.723259
748	0.898208	0.810652	0.717018	0.796243	0.854903	0.792965	0.802158
749	0.815665	0.725592	0.788017	0.6941	0.783035	0.725018	0.837651
750	0.857354	0.779725	0.894789	0.801988	0.835209	0.795035	0.863789
751	0.809356	0.804197	0.88678	0.848272	0.696437	0.865012	0.81715
752	0.836988	0.772005	0.898086	0.775574	0.843669	0.789432	0.722806
753	0.795817	0.682156	0.859672	0.816937	0.856966	0.832572	0.868214
754	0.852559	0.790097	0.862079	0.761721	0.780592	0.849548	0.789658
755	0.782313	0.883311	0.775228	0.838893	0.773541	0.755543	0.826854
756	0.771923	0.855355	0.7977	0.721129	0.859169	0.848231	0.89813
757	0.754803	0.840781	0.789861	0.771264	0.822257	0.775669	0.831117
758	0.818759	0.762319	0.832226	0.812142	0.835543	0.841947	0.884274
759	0.762042	0.813627	0.797831	0.85581	0.739099	0.752309	0.78608
760	0.878031	0.774848	0.742067	0.847321	0.84052	0.854024	0.815355
761	0.7804	0.86564	0.835421	0.780699	0.841749	0.886478	0.850949
762	0.698403	0.828381	0.881077	0.807522	0.773673	0.7866	0.814876
763	0.785292	0.800734	0.851673	0.864748	0.801214	0.708915	0.80598
764	0.723649	0.818578	0.825812	0.67808	0.766429	0.692266	0.855625
765	0.753213	0.762694	0.811241	0.825503	0.793432	0.819591	0.783155
766	0.829262	0.704756	0.727984	0.86281	0.72363	0.889379	0.798774
767	0.771706	0.749532	0.780485	0.850037	0.863399	0.778377	0.858439
768	0.788412	0.825787	0.763585	0.714514	0.73857	0.709181	0.807404
769	0.812138	0.88713	0.807088	0.718929	0.796699	0.724716	0.799436
770	0.80547	0.842779	0.7698	0.703361	0.815902	0.80761	0.793918
771	0.728034	0.742816	0.814225	0.823063	0.765935	0.703983	0.757079
772	0.780516	0.812158	0.653542	0.828085	0.816945	0.677823	0.89507
773	0.877814	0.769098	0.838657	0.764903	0.827941	0.694053	0.75575
774	0.793597	0.780445	0.730808	0.828609	0.75507	0.791789	0.779046
775	0.703633	0.847474	0.784484	0.764986	0.814607	0.731076	0.580147
776	0.74074	0.732077	0.781978	0.837698	0.763651	0.808538	0.846185
777	0.739486	0.721894	0.836109	0.708883	0.775204	0.840342	0.890329
778	0.875074	0.635339	0.811944	0.72716	0.733958	0.7251	0.823183
779	0.826819	0.703541	0.821484	0.828078	0.831563	0.799187	0.732675
780	0.799643	0.729538	0.889229	0.733203	0.89012	0.868734	0.836439
781	0.806211	0.742211	0.846823	0.835507	0.768635	0.815913	0.753097
782	0.753717	0.785843	0.772462	0.763805	0.856831	0.817177	0.831474
783	0.86436	0.821586	0.754381	0.747602	0.796125	0.798673	0.798565
784	0.90766	0.721919	0.813854	0.841924	0.813866	0.833575	0.755187
785	0.673311	0.876107	0.836985	0.895646	0.820562	0.803456	0.839908
786	0.792666	0.628173	0.870842	0.782169	0.842647	0.85305	0.80784
787	0.842081	0.768141	0.706501	0.749736	0.872367	0.780203	0.893743
788	0.777648	0.812919	0.880805	0.781221	0.856684	0.814161	0.81563
789	0.806357	0.85876	0.727132	0.698964	0.742245	0.820655	0.864968
790	0.792338	0.8197	0.764767	0.845472	0.793853	0.849779	0.842061
791	0.815334	0.815626	0.753008	0.875373	0.833362	0.789118	0.85816
792	0.825724	0.79114	0.803044	0.823854	0.777914	0.804722	0.832704
793	0.80738	0.871184	0.727228	0.710828	0.810265	0.785395	0.765237
794	0.77139	0.749792	0.772227	0.826272	0.708694	0.793364	0.800162
795	0.873046	0.78062	0.796851	0.787117	0.683934	0.764327	0.828673
796	0.815569	0.814093	0.879857	0.754147	0.864309	0.798077	0.755366
797	0.762287	0.775994	0.81461	0.744071	0.822606	0.788776	0.778052
798	0.808403	0.793851	0.799086	0.919517	0.747261	0.831955	0.821238
799	0.7107	0.854709	0.786657	0.79951	0.82613	0.825098	0.748725
800	0.782993	0.876666	0.724779	0.799195	0.774724	0.845335	0.845334
801	0.901836	0.700838	0.801538	0.809541	0.837909	0.837644	0.755463
802	0.860109	0.812631	0.665104	0.774881	0.777508	0.838398	0.740884
803	0.731846	0.757783	0.819532	0.832233	0.810004	0.902473	0.894843
804	0.845017	0.677418	0.819892	0.793557	0.768765	0.816391	0.873707
805	0.803375	0.804416	0.807813	0.855337	0.820359	0.874866	0.827344
806	0.806858	0.698504	0.826728	0.802212	0.801404	0.793462	0.789471
807	0.699098	0.774053	0.879547	0.791207	0.827524	0.787534	0.866672
808	0.859	0.877737	0.69407	0.739278	0.835269	0.812708	0.798726
809	0.851321	0.832806	0.719519	0.790062	0.73706	0.735401	0.80168
810	0.823251	0.731483	0.794127	0.787514	0.79973	0.847691	0.712369
811	0.78185	0.920368	0.716343	0.821358	0.88576	0.752798	0.849803
812	0.819217	0.737284	0.818952	0.769262	0.882478	0.805366	0.76329
813	0.749389	0.633533	0.87841	0.857383	0.728011	0.888885	0.918387
814	0.780901	0.867824	0.653304	0.753172	0.865126	0.825684	0.881596
815	0.831619	0.788955	0.680487	0.743072	0.811965	0.848787	0.750725
816	0.778048	0.800371	0.753974	0.788314	0.833465	0.809035	0.811876
817	0.797294	0.719851	0.778911	0.872535	0.747579	0.792657	0.86647
818	0.769003	0.759207	0.821386	0.88788	0.777652	0.807356	0.676497
819	0.73838	0.804186	0.853503	0.85028	0.759571	0.779291	0.790718
820	0.819448	0.801892	0.832698	0.83851	0.783622	0.823693	0.839872
821	0.748985	0.809045	0.724141	0.71181	0.725665	0.833025	0.747043
822	0.838953	0.74661	0.788681	0.909066	0.722675	0.776657	0.86683
823	0.793478	0.878378	0.828689	0.744687	0.785611	0.794687	0.87591
824	0.727365	0.848387	0.797453	0.791896	0.851284	0.865209	0.880896
825	0.858709	0.831307	0.823519	0.815559	0.826364	0.801709	0.716482
826	0.741621	0.657843	0.742005	0.847737	0.790719	0.809816	0.781537
827	0.664503	0.834144	0.857372	0.807362	0.654167	0.768341	0.742928
828	0.819998	0.816275	0.823611	0.826529	0.823214	0.874836	0.760636
829	0.887415	0.739474	0.764453	0.634105	0.71629	0.824427	0.823076
830	0.800351	0.770944	0.795396	0.854251	0.803794	0.853775	0.829408
831	0.86119	0.842499	0.834516	0.812949	0.813135	0.762964	0.777346
832	0.831446	0.790025	0.812534	0.906051	0.808206	0.777552	0.770733
833	0.820987	0.789123	0.824823	0.832035	0.824007	0.829952	0.863314
834	0.73073	0.762576	0.756019	0.896342	0.735627	0.822788	0.683032
835	0.832462	0.847899	0.700807	0.76442	0.877754	0.836566	0.841342
836	0.875628	0.726792	0.844738	0.846842	0.817344	0.822037	0.850662
837	0.807131	0.66465	0.860111	0.779157	0.681979	0.764957	0.847211
838	0.854157	0.906451	0.857368	0.790215	0.871411	0.743007	0.689997
839	0.856732	0.834991	0.659753	0.911782	0.81031	0.790888	0.846576
840	0.856666	0.839527	0.770095	0.668419	0.814986	0.704154	0.776718
841	0.805637	0.814899	0.864135	0.888595	0.774678	0.752087	0.769788
842	0.85516	0.780032	0.797903	0.785426	0.80323	0.817502	0.85054
843	0.787271	0.793741	0.820232	0.81936	0.777021	0.771021	0.82673
844	0.780302	0.854817	0.725654	0.887965	0.839631	0.859519	0.776008
845	0.739776	0.748109	0.817479	0.819794	0.807122	0.778168	0.83172
846	0.837095	0.786254	0.906493	0.906669	0.832175	0.830807	0.77874
847	0.779928	0.735426	0.73285	0.818145	0.830641	0.863455	0.768166
848	0.777302	0.783859	0.768309	0.867697	0.82612	0.839695	0.673272
849	0.761496	0.815702	0.891341	0.81106	0.833834	0.737284	0.718035
850	0.789009	0.809789	0.76134	0.810355	0.75548	0.687026	0.742652
851	0.827598	0.826438	0.829104	0.843722	0.91155	0.817596	0.91834
852	0.828681	0.804177	0.908202	0.828401	0.827159	0.833418	0.884766
853	0.866116	0.738543	0.837058	0.816683	0.868329	0.899105	0.803587
854	0.857084	0.785184	0.807399	0.836639	0.811425	0.838995	0.8398
855	0.852062	0.832181	0.789576	0.777459	0.814403	0.846974	0.83315
856	0.854309	0.816678	0.766198	0.753861	0.779076	0.800881	0.589087
857	0.784915	0.858458	0.865348	0.828985	0.847186	0.808309	0.780841
858	0.754594	0.88618	0.831142	0.868377	0.802232	0.803458	0.722357
859	0.825262	0.822516	0.752877	0.783623	0.815937	0.816435	0.822055
860	0.785804	0.727355	0.850457	0.837157	0.808763	0.784579	0.763338
861	0.887638	0.792325	0.796361	0.842705	0.863647	0.891184	0.89028
862	0.800706	0.841751	0.856354	0.831393	0.828745	0.794117	0.739581
863	0.793811	0.753601	0.842986	0.863538	0.725014	0.750138	0.723305
864	0.83161	0.796546	0.792036	0.768014	0.793099	0.80886	0.77979
865	0.824088	0.639394	0.775566	0.841538	0.792217	0.756367	0.862108
866	0.784194	0.885447	0.76337	0.855394	0.789198	0.87908	0.844523
867	0.775358	0.847583	0.853599	0.708493	0.774912	0.849076	0.831034
868	0.759351	0.722635	0.828131	0.793755	0.707624	0.813319	0.772828
869	0.900722	0.751258	0.834747	0.867535	0.849381	0.780336	0.817598
870	0.808066	0.713646	0.822043	0.839475	0.693856	0.852727	0.794663
871	0.813558	0.781399	0.748536	0.733396	0.788306	0.798516	0.839684
872	0.771856	0.890094	0.725871	0.782017	0.919756	0.686032	0.751419
873	0.845376	0.847905	0.787459	0.875963	0.752525	0.724063	0.73745
874	0.716977	0.776832	0.791311	0.768892	0.695614	0.729067	0.776795
875	0.86305	0.778744	0.783591	0.870357	0.867443	0.75621	0.868627
876	0.876776	0.739008	0.753131	0.719349	0.910042	0.852859	0.759342
877	0.8484	0.839375	0.777885	0.800439	0.790712	0.791709	0.812116
878	0.804769	0.669856	0.798947	0.801663	0.720101	0.748432	0.765808
879	0.717351	0.866641	0.903789	0.791112	0.775847	0.844084	0.826811
880	0.809146	0.811685	0.841967	0.788587	0.824758	0.817825	0.759687
881	0.870072	0.875808	0.755124	0.849058	0.78076	0.873191	0.773352
882	0.739139	0.779726	0.735429	0.807422	0.706866	0.882078	0.691352
883	0.754965	0.803246	0.798419	0.761764	0.840973	0.844755	0.872718
884	0.817266	0.795042	0.786097	0.839661	0.828451	0.790925	0.9212
885	0.840427	0.773488	0.763493	0.702277	0.695719	0.86953	0.815915
886	0.783987	0.822111	0.788854	0.797234	0.745199	0.846781	0.804961
887	0.850897	0.794723	0.717653	0.842468	0.768983	0.821923	0.776147
888	0.83103	0.857014	0.728479	0.72711	0.852758	0.797091	0.787187
889	0.813433	0.767707	0.774314	0.794362	0.815425	0.835599	0.71752
890	0.795138	0.785683	0.695993	0.889442	0.876915	0.751094	0.816293
891	0.804663	0.948414	0.754969	0.834824	0.771159	0.75598	0.851235
892	0.865503	0.764957	0.814666	0.842184	0.767113	0.816067	0.739582
893	0.74726	0.816426	0.737309	0.78308	0.729154	0.847424	0.731194
894	0.796427	0.797836	0.835146	0.639334	0.69973	0.804141	0.880552
895	0.777341	0.840649	0.810902	0.768876	0.834863	0.798269	0.821109
896	0.720122	0.880479	0.854535	0.837328	0.882556	0.841074	0.851121
897	0.84862	0.795469	0.818413	0.849576	0.865061	0.84292	0.759182
898	0.867233	0.871599	0.802264	0.790217	0.83523	0.825019	0.837639
899	0.893798	0.847925	0.783133	0.835578	0.832907	0.816463	0.804527
900	0.907086	0.708749	0.79561	0.900503	0.868402	0.708987	0.762031
901	0.805694	0.826951	0.70799	0.779607	0.790446	0.770711	0.823271
902	0.856309	0.763012	0.780665	0.835999	0.785213	0.783363	0.709821
903	0.756531	0.727401	0.804382	0.750482	0.769997	0.853145	0.760855
904	0.8441	0.863136	0.769243	0.808833	0.780645	0.782291	0.761381
905	0.798445	0.817362	0.795749	0.897512	0.878746	0.743748	0.694441
906	0.859046	0.868579	0.848606	0.747616	0.784579	0.719921	0.743832
907	0.819706	0.680764	0.787545	0.751889	0.792841	0.884849	0.800952
908	0.784709	0.708209	0.839222	0.751102	0.805666	0.719149	0.793202
909	0.858492	0.759696	0.71974	0.756045	0.676148	0.835961	0.763864
910	0.812139	0.792666	0.721707	0.821965	0.840763	0.755203	0.820306
911	0.85963	0.806488	0.736081	0.894067	0.831727	0.809832	0.707656
912	0.725544	0.777349	0.780536	0.866831	0.761107	0.851692	0.915591
913	0.704203	0.840128	0.746061	0.779184	0.736105	0.799077	0.764008
914	0.853789	0.761204	0.789802	0.668994	0.801387	0.76927	0.842899
915	0.747289	0.813493	0.806946	0.809204	0.804641	0.848517	0.731915
916	0.843761	0.708201	0.838381	0.768048	0.775843	0.893223	0.854777
917	0.865961	0.799764	0.822341	0.835357	0.816211	0.786747	0.726977
918	0.750175	0.744766	0.843039	0.844623	0.876024	0.793745	0.862253
919	0.796757	0.689944	0.82878	0.796485	0.890173	0.828263	0.856538
920	0.816325	0.70537	0.650104	0.852001	0.830104	0.844107	0.751758
921	0.754598	0.781589	0.677701	0.774762	0.681264	0.864091	0.846703
922	0.819084	0.792938	0.837633	0.708899	0.762321	0.801913	0.778377
923	0.873731	0.893647	0.904777	0.86791	0.794216	0.754792	0.722298
924	0.770356	0.746068	0.837822	0.745112	0.718252	0.802963	0.724748
925	0.86417	0.811737	0.798965	0.8517	0.699815	0.80032	0.751295
926	0.818851	0.779355	0.77751	0.794491	0.875181	0.758428	0.822075
927	0.77767	0.762574	0.809425	0.736547	0.741202	0.818177	0.859269
928	0.827141	0.7755	0.854049	0.8182	0.782611	0.823233	0.760359
929	0.772297	0.824078	0.778806	0.852863	0.763786	0.864131	0.850621
930	0.833967	0.790721	0.8299	0.785317	0.837902	0.743853	0.745704
931	0.789781	0.733971	0.789407	0.852139	0.796316	0.818978	0.781442
932	0.910706	0.7578	0.741536	0.796123	0.772007	0.829702	0.586977
933	0.8398	0.779729	0.841165	0.77535	0.8988	0.840257	0.79905
934	0.770316	0.762789	0.727908	0.744661	0.874326	0.89601	0.842373
935	0.800931	0.716284	0.830712	0.801006	0.804839	0.816238	0.862647
936	0.824779	0.797651	0.827548	0.79707	0.702417	0.783423	0.768853
937	0.793709	0.802821	0.742217	0.861891	0.746962	0.827695	0.771807
938	0.770898	0.80143	0.905031	0.879141	0.854447	0.797066	0.780075
939	0.737832	0.88484	0.791643	0.740758	0.870912	0.792465	0.807157
940	0.776148	0.7284	0.845424	0.754107	0.799413	0.864163	0.862144
941	0.810331	0.811938	0.904853	0.768939	0.843496	0.803782	0.8045
942	0.750091	0.718204	0.79571	0.874178	0.652951	0.865936	0.83592
943	0.776618	0.795886	0.869265	0.806604	0.864802	0.770215	0.756914
944	0.805628	0.646782	0.853992	0.725435	0.765891	0.753157	0.805963
945	0.85366	0.701721	0.663376	0.843494	0.758594	0.773113	0.772474
946	0.807118	0.799598	0.845872	0.766059	0.704108	0.782728	0.861559
947	0.81811	0.756005	0.816671	0.831598	0.763868	0.71439	0.885793
948	0.803865	0.81782	0.790884	0.830983	0.799471	0.843809	0.797364
949	0.816183	0.639112	0.813756	0.706031	0.837278	0.712943	0.893917
950	0.853532	0.855334	0.738254	0.804934	0.771584	0.761996	0.783488
951	0.841947	0.842471	0.788105	0.800582	0.823614	0.868277	0.835595
952	0.817239	0.712247	0.816128	0.751838	0.859483	0.804882	0.856811
953	0.845424	0.850059	0.811742	0.825637	0.758679	0.736907	0.772732
954	0.838376	0.770161	0.742891	0.720337	0.747196	0.758164	0.859728
955	0.804674	0.822917	0.869097	0.768324	0.784507	0.707918	0.757564
956	0.867215	0.774275	0.800247	0.669875	0.878438	0.857898	0.832356
957	0.743774	0.724215	0.872231	0.778863	0.835281	0.903808	0.654461
958	0.82747	0.846154	0.788701	0.835188	0.825571	0.794721	0.791787
959	0.88628	0.865359	0.757553	0.866784	0.731973	0.793094	0.760389
960	0.803624	0.715104	0.779075	0.698324	0.760355	0.856746	0.729037
961	0.860532	0.854109	0.748025	0.716932	0.810447	0.818294	0.830969
962	0.822771	0.663422	0.860296	0.778482	0.807149	0.7527	0.757495
963	0.760263	0.822053	0.680981	0.790672	0.817765	0.80183	0.631166
964	0.837681	0.808764	0.856624	0.775996	0.836085	0.873666	0.718177
965	0.793899	0.71097	0.82491	0.837153	0.811736	0.809969	0.708825
966	0.826493	0.693831	0.858055	0.733062	0.884576	0.745972	0.814909
967	0.855674	0.729919	0.876859	0.834227	0.821105	0.835433	0.765143
968	0.797599	0.794181	0.868544	0.848937	0.901142	0.909446	0.774708
969	0.75143	0.761117	0.807147	0.851173	0.931501	0.698757	0.8165
970	0.81599	0.834392	0.738826	0.867489	0.786615	0.855194	0.740908
971	0.741495	0.781266	0.815971	0.74462	0.811325	0.893318	0.86862
972	0.792353	0.723034	0.790614	0.897292	0.852669	0.814126	0.729543
973	0.823365	0.754807	0.892	0.796323	0.808396	0.742301	0.804792
974	0.860565	0.824139	0.773916	0.699824	0.822423	0.892369	0.844223
975	0.672993	0.721464	0.857975	0.821562	0.77816	0.909062	0.716193
976	0.816424	0.896256	0.864887	0.933909	0.833477	0.86765	0.798627
977	0.875371	0.818731	0.74872	0.61412	0.798609	0.824942	0.848124
978	0.846853	0.719403	0.840578	0.833502	0.743715	0.821337	0.802937
979	0.775451	0.646194	0.889052	0.661619	0.792784	0.814026	0.753851
980	0.820732	0.707921	0.826713	0.836664	0.801248	0.782937	0.806903
981	0.759268	0.841071	0.735412	0.909262	0.856326	0.790868	0.756806
982	0.771046	0.821857	0.788316	0.86071	0.902263	0.831457	0.715842
983	0.748708	0.763488	0.856177	0.825287	0.840941	0.769332	0.929437
984	0.767595	0.83844	0.752177	0.852263	0.810163	0.802679	0.845065
985	0.834069	0.716638	0.751576	0.940611	0.860162	0.807813	0.842721
986	0.812555	0.734731	0.711107	0.773823	0.809923	0.772066	0.74588
987	0.760236	0.893626	0.846095	0.759614	0.843202	0.853221	0.831588
988	0.846827	0.891981	0.866383	0.802134	0.834239	0.828728	0.843273
989	0.798604	0.812206	0.660084	0.742565	0.726705	0.825573	0.757991
990	0.853683	0.781803	0.794632	0.762893	0.844723	0.816873	0.756335
991	0.804911	0.837269	0.837718	0.762069	0.812457	0.63706	0.840188
992	0.798426	0.892742	0.844301	0.811832	0.775571	0.760979	0.785106
993	0.836989	0.730939	0.770606	0.850807	0.765024	0.728491	0.806908
994	0.741797	0.809143	0.669323	0.801571	0.778954	0.732613	0.803076
995	0.858481	0.84316	0.817291	0.736791	0.824601	0.654718	0.806807
996	0.73149	0.76028	0.850538	0.844411	0.795798	0.810978	0.628373
997	0.863292	0.857543	0.726864	0.834737	0.821935	0.822295	0.837469
998	0.771552	0.759524	0.831099	0.790141	0.848302	0.777514	0.756898
999	0.74296	0.719085	0.827797	0.87522	0.773156	0.745656	0.741618
1000	0.829187	0.787873	0.858817	0.864291	0.84791	0.819454	0.811603
1001	0.742212	0.677987	0.781191	0.847637	0.88755	0.794548	0.81437
1002	0.776257	0.785074	0.790363	0.876286	0.762105	0.810566	0.88756
1003	0.810581	0.735322	0.748349	0.78672	0.707082	0.861208	0.841216
1004	0.874964	0.815563	0.808067	0.790692	0.738983	0.813672	0.786754
1005	0.80742	0.735725	0.679438	0.84636	0.807666	0.808512	0.751518
1006	0.794355	0.835452	0.734365	0.779318	0.82656	0.85124	0.904154
1007	0.770934	0.782143	0.909916	0.752599	0.848868	0.773292	0.789429
1008	0.735985	0.881879	0.749136	0.866964	0.918251	0.765101	0.851068
1009	0.79917	0.835319	0.694712	0.75409	0.853272	0.780379	0.679469
1010	0.748604	0.710263	0.862742	0.89958	0.874902	0.858932	0.873182
1011	0.789853	0.601343	0.873723	0.835035	0.746956	0.739845	0.810388
1012	0.744291	0.855181	0.829207	0.76799	0.85687	0.814451	0.847238
1013	0.806616	0.817408	0.755542	0.821587	0.835683	0.706487	0.813518
1014	0.692179	0.813365	0.883156	0.77523	0.72732	0.759742	0.829272
1015	0.87043	0.836818	0.856727	0.805455	0.808608	0.748582	0.842114
1016	0.739404	0.751475	0.729125	0.787252	0.729519	0.640439	0.818502
1017	0.727988	0.707744	0.770889	0.802055	0.792173	0.748373	0.834477
1018	0.777858	0.813257	0.73581	0.766723	0.878897	0.711077	0.814213
1019	0.808158	0.764035	0.795629	0.737279	0.850958	0.779291	0.800101
1020	0.793702	0.714648	0.755039	0.746637	0.77246	0.853911	0.840163
1021	0.851124	0.85977	0.766821	0.875455	0.775491	0.749304	0.722302
1022	0.695615	0.831387	0.892814	0.863338	0.645419	0.853375	0.891219
1023	0.872092	0.823198	0.697757	0.792625	0.881113	0.70588	0.863956
1024	0.849538	0.719314	0.758457	0.853818	0.666511	0.724491	0.701661
1025	0.876821	0.891894	0.807687	0.771842	0.901183	0.858505	0.768733
1026	0.835298	0.895932	0.735005	0.70629	0.819845	0.758217	0.805036
1027	0.778465	0.811149	0.86388	0.751725	0.790625	0.783148	0.84258
1028	0.841872	0.78165	0.677965	0.876489	0.897004	0.864941	0.815244
1029	0.770733	0.775033	0.868266	0.728689	0.764115	0.802348	0.713642
1030	0.794766	0.870651	0.782166	0.805189	0.798862	0.840676	0.743135
1031	0.757818	0.718415	0.83854	0.793733	0.846925	0.692491	0.784685
1032	0.819082	0.799877	0.771375	0.859233	0.793491	0.815928	0.827822
1033	0.843914	0.831812	0.700628	0.818616	0.855496	0.787962	0.855983
1034	0.824908	0.869493	0.827089	0.853979	0.806639	0.852437	0.748633
1035	0.82432	0.754987	0.786473	0.914755	0.871731	0.751104	0.741424
1036	0.721166	0.7606	0.789814	0.780518	0.774973	0.703506	0.750328
1037	0.786957	0.803529	0.721352	0.874586	0.738232	0.733216	0.8114
1038	0.772053	0.889745	0.772584	0.805793	0.849996	0.742692	0.833229
1039	0.801418	0.735011	0.785603	0.82336	0.818357	0.833617	0.783884
1040	0.865577	0.760831	0.86992	0.759988	0.882334	0.724607	0.711369
1041	0.838492	0.638034	0.79923	0.886651	0.868741	0.912803	0.819334
1042	0.794787	0.752111	0.71791	0.832493	0.814443	0.839832	0.809696
1043	0.871995	0.565006	0.785488	0.864519	0.717519	0.854414	0.829827
[truncated: 8,957 more rows]
